# Supplementary material for: TP53 mutations are associated with primary endocrine resistance in luminal early breast cancer
Source: Cancer Med. 2021 Nov 14;10(23):8581–94. doi: 10.1002/cam4.4376 (PMC8633262; doi:10.1002/cam4.4376)
Supplement: Supplementary file 2 — Table S1 [file CAM4-10-8581-s001.xlsx]

## Sheet: IHC ADAPT
	antigen	antibody	species	source	dilution	antigenic retrieval (Ventana)	detection system (Ventana)	scoring	cutoff
	ER	clone SP1	rabbit	Ventana	undiluted, ready-to use solution	CC1 mild protocol	ultraView DAB Kit	semiquantitative, 0-100	<1, negative 1-9, low expression ≥10, positive
	PR	clone 1E2	rabbit	Ventana	undiluted, ready-to use solution	CC1 mild protocol	ultraView DAB Kit	semiquantitative, 0-100	<1, negative 1-9, low expression ≥10, positive
	HER2	clone 4B5	mouse	Ventana	undiluted, ready-to use solution	CC1 mild protocol	ultraView DAB Kit	0, 1+, 2+, 3+	0-1+, negative 2+, equivocal (FISH required) 3+, positive
	Ki67	clone 30-9	rabbit	Ventana	undiluted, ready-to use solution	CC1 mild protocol	ultraView DAB Kit	semiquantitative, 0-100	n.a.
