# Supplementary material for: TP53 mutations are associated with primary endocrine resistance in luminal early breast cancer
Source: Cancer Med. 2021 Nov 14;10(23):8581–94. doi: 10.1002/cam4.4376 (PMC8633262; doi:10.1002/cam4.4376)
Supplement: Supplementary file 3 — Table S2 [file CAM4-10-8581-s002.xlsx]

## Sheet: Supplementary Table S2
											Panel_ERBB2, ESR1, PIK3CA and TP53									Panel_ARID1A, BRAF, GATA3, HRAS, KRAS and NRAS									Copy Number Analysis
No.	age	pT stage	pN stage	histological grade, baseline	ER (%), baseline	PR (%), baseline	HER2, post-pET	Ki67, baseline	Ki67, post-pET	Oncotype DX RS, baseline	Mapped Reads	Mean Read Length	Mean Depth	Gene	Coding	Translation	Frequency	Quality	Original Coverage	Mapped Reads	Mean Read Length	Mean Depth	Gene	Coding	Translation	Frequency	Quality	Original Coverage	Tumor cell amount	Gene	Ratio
1	54	T3	N0	G2	100	80	negative	10	5	24	282880	131	17414	PIK3CA	c.3140A>G	p.H1047R	0.224	2997.3	22157	410330	110	1806							0.6
2	51	T1	N0	G2	100	100	negative	15	10	17	361145	138	24293							378509	110	1625							0.5
3	62	T1	N0	G2	100	95	negative	25	1	11	472740	137	31460	TP53	c.743G>A	p.R248Q	0.279	4273.3	34049	495702	111	2225							0.6
4	60	T1	N0	G2	100	100	negative	25	10	16	361531	132	22935	PIK3CA	c.3140A>G	p.H1047R	0.282	4356.7	25684	338662	104	1424							0.6
5	63	T2	N0	G3	100	100	negative	25	5	18	435592	134	28249	PIK3CA	c.3140A>G	p.H1047R	0.132	1166.9	37348	518756	112	2310							n.a.
6	67	T2	N2	G2	100	100	negative	25	5	n.a.	531757	137	35445	PIK3CA	c.3140A>G	p.H1047R	0.166	1787.8	48143	588926	115	2451							0.3
7	49	T2	N0	G3	100	100	positive	30	30	n.a.	869813	137	57109	ERBB2	c.2301C>G	p.I767M	0.494	10437.6	30415	646698	116	2780							n.a.
														ERBB2	c.2329G>T	p.V777L	0.471	9741.1	65970
8	59	T3	N1	G3	100	70	negative	15	1	3	424935	134	27217							410812	111	1794							0.7
9	60	T1	N0	G3	70	35	negative	25	25	27	327109	131	20722							333698	114	1532							0.5
10	57	T1	N0	G3	100	90	negative	20	1	17	73078	83	1837	TP53	c.607G>A	p.V203M	0.027	12.4	1639	277901	109	1237							0.4
11	52	T2	N0	G3	100	70	negative	20	1	24	398690	135	25839							395839	113	1759							0.5
12	52	T1	N0	G2	100	100	negative	20	5	25	284552	123	15033	PIK3CA	c.1624G>A	p.E542K	0.204	2509	273698	238212	95	934.8							0.1
13	60	T2	N0	G2	100	100	negative	10	5	5	405154	135	25241	PIK3CA	c.1624G>A	p.E542K	0.333	5591.9	65412	338467	111	1520							0.5
														TP53	c.439G>A	p.V147I	0.025	8.3	15292
14	48	T3	N1	G2	100	100	negative	15	10	n.a.	228253	137	15172							202151	114	806.1							0.3
15	54	T1	N0	G1	100	70	negative	10	1	11	275811	135	18028							282276	103	1185							0.3
16	57	T2	N1	G3	80	70	positive	50	15	35	307250	138	20621	PIK3CA	c.3140A>G	p.H1047R	0.189	2240.7	26556	364508	108	1591	ARID1A	c.2567G>A	p.G856E	0.125	119.8	191	0.3
														TP53	c.837del	p.R280Efs*65	0.312	4807.9	8982
17	51	T1	N0	G2	100	10	negative	5	5	24	181571	130	10848	ERBB2	c.2331_2332insGGCTCCCCA	p.V777insGSP	0.21	2674.9	5291	251749	97	1022							n.a.
18	55	T1	N0	G2	100	100	negative	10	5	12	350605	134	22844							401007	107	1738							0.1
19	47	T1	N0	G2	95	95	negative	11	15	13	406077	133	26216							71415	125	309.5	GATA3	c.1005_1006insAC	p.P336Tfs*20	0.186	207.2	177	0.2
20	48	T1	N0	G2	100	100	negative	15	15	16	505879	136	33107	PIK3CA	c.1633G>A	p.E545K	0.216	2802	49502	425122	130	1894							0.4
21	56	T3	N0	G3	100	1	negative	40	10	26	305331	138	20223							566502	135	2348							0.7
22	56	T1	N0	G3	100	0	negative	25	20	13	2910098	135	191139	PIK3CA	c.3140A>G	p.H1047R	0.392	7341.5	299038	502713	108	2009							0.3
														TP53	c.670G>T	p.E224*	0.35	6121.8	99046
23	67	T2	N0	G2	90	100	negative	15	1	14	355280	136	23304	PIK3CA	c.1633G>A	p.E545K	0.028	15.3	42882	407386	120	1741							0.5
24	46	T1	N0	G2	100	100	negative	20	5	9	425075	135	27926							337008	114	1475	GATA3	Chr10: 8,111,433 - 8,111,434delCA		0.301	3309.39	1306	0.2
25	39	T1	N0	G3	100	80	negative	25	30	26	223580	130	13492	PIK3CA	c.3140A>G	p.H1047R	0.231	3134.6	21357	204740	95	792.4							0.2
26	62	T2	N0	G2	100	100	negative	20	1	11	420869	136	27649	PIK3CA	c.1624G>A	p.E542K	0.17	1839.5	1976	388140	122	1670							0.5
27	57	T1	N0	G2	100	40	negative	10	1	15	317700	134	20577							384903	113	1649							0.1
28	50	T1	N0	G2	100	20	negative	15	15	24	279883	130	16956	PIK3CA	c.1633G>A	p.E545K	0.232	3163.3	37653	336893	105	1395							0.4
29	42	T2	N1	G3	70	70	negative	25	15	26	361357	132	21999							505740	119	2251							0.6
30	47	T1	N0	G2	95	85	negative	10	10	16	454466	134	29109							461062	116	1950							0.1
31	58	T2	N0	G3	100	70	negative	15	1	16	425750	134	26353							677565	113	2703							0.6
32	61	T1	N0	G2	90	95	negative	25	5	13	456778	135	28688	PIK3CA	c.3140A>G	p.H1047R	0.427	8356.3	36172	386968	109	1672							0.3
33	44	T2	N1	G3	40	5	negative	15	50	33	454047	133	29782	PIK3CA	c.1637A>G	p.Q546R	0.563	12647.7	90158	445931	105	1942							0.4
34	68	T2	N0	G2	100	70	negative	25	1	32	452781	138	30328							485885	141	2090	GATA3	c.1223_1224insT	p.S408Ffs*10	0.231	1948.74	1172	0.6
35	51	T1	N0	G2	100	100	negative	5	1	7	288667	129	17544							513011	117	2239	GATA3	c.458T>A	p.F153Y	0.533	1887.5	311	0.3
36	50	T1	N1	G2	100	1	positive	20	20	27	340147	129	21488	TP53	c.818G>A	p.R273H	0.078	400.4	12551	395140	112	1701							<10%
37	35	T1	N0	G3	90	100	negative	40	15	26	283135	131	18679	TP53	c.818G>A	p.R273H	0.421	8176.9	7756	469413	115	2096							0.6
38	44	T2	N1	G3	100	10	negative	30	10	36	460218	134	30847							481589	125	2051							0.5
39	39	T2	N0	G3	100	100	negative	50	40	17	427162	136	27877	TP53	c.701A>G	p.Y234C	0.558	12633.9	30173	336489	108	1297							0.7
40	65	T1	N0	G2	100	100	negative	10	5	16	406974	135	26698							366806	132	1496							0.1
41	59	T1	N0	G3	100	90	negative	20	5	17	30933	135	20433	TP53	c.672+1G>A	Exon 6	0.552	12428.8	13095	377066	117	1597							0.6
42	35	T1	N0	G2	100	100	negative	20	5	15	516462	136	33746							502984	121	2247							0.5
43	64	T1	N0	G2	100	100	negative	15	15	20	320672	132	20247							552756	111	2459							0.4
44	69	T1	N0	G2	100	90	negative	25	5	19	337960	131	21779	PIK3CA	c.3140A>G	p.H1047R	0.41	7869.3	28385	170150	106	699.1							0.6	CCND1	2.68
45	63	T1	N2	G2	100	70	negative	30	5	20	303121	136	20071	PIK3CA	c.3140A>G	p.H1047R	0.03	24.9	36499	443754	110	1954							0.4
46	54	T2	N0	G3	90	30	negative	30	25	28	424854	132	27359	TP53	c.800G>A	p.R267Q	0.687	17495.7	12138	179860	106	762.6							0.3
47	45	T2	N0	G2	100	100	negative	20	15	13	490488	136	32711							105560	114	459							0.5
48	50	T1	N0	G2	100	100	negative	10	1	4	531628	136	35296							268928	107	1163	GATA3	c.1170_1177del	p.F391Gfs*112	0.396	1519.36	384	0.7
49	58	T1	N0	G2	70	85	negative	10	5	26	461846	136	29816	ERBB2	c.2329G>C	p.V777L	0.076	385.6	26606	146479	110	693.7							0.3
50	74	T1	N0	G2	100	100	negative	3	2	9	36848	134	2301	PIK3CA	c.1633G>A	p.E545K	0.248	3702.4	4371	153667	113	722.3							0.5
51	45	T1	N0	G2	100	90	negative	20	30	14	114350	134	7286	TP53	c.473G>T	p.R158L	0.276	4388.9	4628	172216	114	786.5							0.6
52	70	T1	N0	G2	100	100	negative	18	7	11	17303	71	55							258616	117	1215							0.75
53	66	T2	N0	G3	100	60	negative	35	1	35	181374	138	12295							422585	126	1927							0.8	CCND1	3.37
54	62	T4	N0	G2	100	50	negative	10	0	16	9050	136	595	PIK3CA	c.1624G>A	p.E542K	0.196	1209.3	961	116735	113	563.5							0.4
55	56	T2	N0	G2	100	10	negative	25	15	43	491514	138	32366							111398	115	523.4							0.5
56	36	T1	N0	G3	95	70	positive	40	40	54	144871	136	9390	PIK3CA	c.3140A>G	p.H1047R	0.398	7796	11313	4504780	117	19496							0.6	CCND1	2.71
																														FGFR1	3.28
57	40	T1	N1	G1	100	100	negative	2	1	8	69006	135	4359	PIK3CA	c.1633G>A	p.E545K	0.176	2102.4	8347	140781	111	643.7							0.3
58	51	T1	N0	G2	60	80	negative	5	5	12	58223	133	3758							259514	112	1126							0.2
59	64	T1	N0	G2	100	100	negative	25	1	17	45141	130	2777	PIK3CA	c.1633G>A	p.E545K	0.105	825.3	3506	250834	103	1035							0.1
														TP53	c.425C>T	p.P142L	0.024	10.7	1761
60	73	T1	N0	G2	100	100	negative	15	5	7	5718	136	373	PIK3CA	c.3140A>T	p.H1047L	0.18	495.3	445	160344	119	773.3							0.5
61	67	T2	N0	G2	100	60	negative	25	2	19	70655	135	4608							151653	110	703.1							0.6
62	50	T1	N0	G2	100	100	negative	5	1	8	96353	137	6479	PIK3CA	c.3140A>G	p.H1047R	0.269	4231.9	7139	546972	131	2227							n.a.
63	44	T2	N0	G2	95	30	negative	20	5	19	83210	136	5495	PIK3CA	c.1633G>A	p.E545K	0.222	3090.6	4193	97107	111	411.5	GATA3	c.987G>A	p.W329*	0.097	215.352	570	0.75
64	63	T2	N0	G1	n.a.	100	negative	20	10	11	82050	134	5210							116418	108	531.6							<10%
65	50	T2	N0	G1	100	40	negative	2	5	24	116909	135	7696	PIK3CA	c.3140A>G	p.H1047R	0.292	4805.6	7635	684334	123	3091							n.a.
66	48	T2	N0	G2	100	100	negative	10	15	18	65839	136	4412	PIK3CA	c.1624G>A	p.E542K	0.192	2434.3	3663	256047	122	1196							0.4
67	65	T1	N0	G3	100	40	negative	40	5	38	43398	134	2872							337947	115	1494	GATA3	c.986dupG	p.R330Efs*22	0.174	1074.7	1419	0.6
68	53	T1	N0	G2	100	60	negative	20	10	15	83739	131	5372	PIK3CA	c.1633G>A	p.E545K	0.168	1931.6	3522	442681	107	1859							0.3
69	62	T1	N0	G3	100	70	positive	33	11	n.a.	72169	134	4708	TP53	c.743G>A	p.R248Q	0.205	2729.8	5700	150882	114	671.8							0.2
70	65	T2	N0	G2	70	30	negative	15	5	20	48400	134	3165	PIK3CA	c.1633G>A	p.E545K	0.152	1628	3053	920514	122	4184							0.1
71	67	T1	N0	G3	95	80	negative	15	3	25	276917	136	18386	PIK3CA	c.3140A>G	p.H1047R	0.438	9048.2	34515	119324	106	546.4							0.4
72	72	T1	N1	G3	100	40	negative	20	5	22	231343	132	15415							844540	122	3971							0.3
73	56	T2	N0	G3	90	25	negative	25	10	19	6596	134	420	PIK3CA	c.3140A>T	p.H1047L	0.221	889.7	577	484568	110	2249							0.6
														TP53	c.396G>C	p.K132N	0.234	506.4	303
74	45	T2	N1	G2	80	60	negative	10	5	18	45943	132	2982							306237	124	1398	GATA3	c.1036dupT	p.Y346Lfs*7	0.244	1477.11	1058	n.a.
75	60	T1	N0	G2	80	90	negative	20	2	19	23944	136	1544	PIK3CA	c.1624G>A	p.E542K	0.254	2838.2	1475	124706	115	557.1							0.4
76	67	T1	N0	G2	100	40	negative	15	15	20	108982	135	7323	PIK3CA	c.1633G>A	p.E545K	0.216	2951.2	5321	451148	137	2014							0.6
77	57	T2	N1	G3	100	0	negative	35	30	33	66699	139	4437							432834	142	1897	GATA3	c.1000dupG	p.D335Gfs*17	0.433	2876.7	1227	n.a.
																							GATA3	c.1171dupT	p.N392*	0.247	1110.5	860
78	44	T2	N0	G3	100	75	negative	30	15	25	88717	135	6021	PIK3CA	c.3140A>G	p.H1047R	0.243	3588.4	8597	297261	111	1344							0.7	CCND1	3.25
79	55	T1	N0	G2	100	90	negative	10	15	18	24998	136	1671	PIK3CA	c.1624G>A	p.E542K	0.144	1480.8	3509	548169	120	2499							0.4
80	44	T1	N0	G2	80	90	negative	5	2	8	54699	137	3508							176143	115	797.6							0.5
81	48	T2	N0	G2	100	100	negative	10	5	1	33594	138	2249	PIK3CA	c.3140A>G	p.H1047R	0.325	5702.2	3352	138974	110	642.6	GATA3	Chr10: 8,111,433 - 8,111,434delCA		0.316	2434.83	888	0.2
82	30	T2	N1	G3	10	0	negative	80	20	64	7008	134	470							176925	112	805							0.2
83	32	T1	N0	G3	100	20	negative	40	35	40	109862	136	7358							277751	117	1244							0.6
84	56	T1	N1	G3	100	70	negative	35	5	27	56118	133	3566	TP53	c.829T>G	p.C277G	0.28	4040.7	1792	421112	107	1804							0.5
85	52	T2	N0	G2	90	70	negative	25	20	n.a.	118167	136	7867	PIK3CA	c.3140A>G	p.H1047R	0.255	3885.5	12714	2010974	115	8578							0.7
86	61	T1	N0	G2	100	90	negative	35	5	18	85027	136	5695	PIK3CA	c.1624G>A	p.E542K	0.128	1187.4	11240	144115	109	644.1							0.3
87	56	T1	N0	G2	100	100	negative	10	1	18	112208	135	7309	PIK3CA	c.3140A>G	p.H1047R	0.159	1765.6	9410	172215	114	761.2							0.5
88	62	T1	N0	G2	95	0	negative	5	1	13	318066	136	20806	PIK3CA	c.1633G>A	p.E545K	0.066	311.2	26981	141676	108	641.8	GATA3	c.1224dupG	p.P409Afs*98	0.084	67.918	365	0.2
89	57	T1	N0	G2	100	0	negative	20	5	21	82044	136	5379							229441	113	1026	GATA3	c.990_1000del	p.R331Wfs*18	0.395	4357.09	1088	0.75
90	64	T1	N0	G3	100	0	negative	20	5	35	204970	130	12642							215268	109	967.5							0.1
91	71	T1	N0	G2	100	90	negative	5	1	13	27081	136	1798							188332	111	825.6	GATA3	Chr10: 8,111,433 - 8,111,434delCA		0.106	239.119	540	0.3
92	44	T1	N0	G2	90	100	negative	15	10	22	76779	135	5115	PIK3CA	c.1633G>A	p.E545K	0.169	1951.56	4904	120945	111	520	ARID1A	c.1428_1429insCG	p.H477Rfs*143	0.104	60.8569	112	0.6
93	63	T1	N0	G2	100	100	negative	1	1	10	560194	136	37108							295928	115	1227							0.3
94	58	T1	N0	G2	100	100	negative	15	0	14	904932	136	59756	PIK3CA	c.1637A>G	p.Q546R	0.097	707.5	61979	100839	108	408.7							0.6
95	47	T2	N1	G2	90	20	negative	15	5	18	28133	136	1884	PIK3CA	c.3140A>G	p.H1047R	0.227	3204.7	3210	226149	110	1011							n.a.
96	47	T2	N1	G2	100	5	negative	10	15	28	105206	137	7054							115977	111	496.1							0.4
97	50	T1	N0	G3	100	100	negative	15	25	20	95164	137	6352							134448	111	601.9	GATA3	c.1075G>T	p.E359*	0.145	571.043	748	0.3
98	51	T2	N0	G2	100	100	negative	10	1	8	1009641	138	68660	PIK3CA	c.1624G>A	p.E542K	0.043	102.4	78109	343283	113	1510							0.6
99	58	T2	N1	G2	100	100	negative	20	10	26	23658	136	1574							191905	108	860.7	ARID1A	c.1679dupA	p.Y560*	0.201	334.727	326	0.3
100	63	T1	N0	G2	100	10	negative	10	1	20	46824	138	3163							312594	114	1415							0.5
101	61	T2	N1	G1	100	100	negative	5	1	7	48821	137	3273	PIK3CA	c.3127A>G	p.M1043V	0.176	2093.3	5031	160178	123	717.5							0.3
102	43	T2	N0	G2	90	90	negative	2	1	14	58911	137	3968							398022	117	1715	GATA3	c.1221dupG	p.P408Afs*98	0.115	214.9	620	0.2
103	64	T1	N0	G3	100	100	negative	15	1	5	48956	135	3203							291177	105	1251							0.9	CCND1	3.83
104	44	n.a.	n.a.	G3	100	40	negative	20	10	21	501912	135	33469							360301	111	1653							0.6
105	52	T1	N0	G2	100	50	negative	15	5	18	41695	135	2702							385607	106	1735							0.5
106	50	T2	N0	G2	90	100	negative	10	10	18	44852	136	2979							484248	109	2192							0.6
107	41	T2	N0	G2	90	60	negative	10	10	22	27448	136	1840	PIK3CA	c.3140A>G	p.H1047R	0.48	10410.6	2803	554123	111	2442							0.7
108	64	T1	N0	G2	100	90	negative	20	2	12	7672	136	509							542353	115	2355	GATA3	c.1066A>G	p.M356V	0.431	8827.1	2511	0.8	CCND1	2.55
109	48	T1	N0	G2	100	100	negative	10	12	6	35243	135	2298							876540	107	3824							0.2
110	63	T1	N0	G2	100	90	negative	10	0	14	108352	135	7098							144890	101	617	GATA3	c.291_292insCTTCATGGATCCCTACCCTGGCTG	p.L97_D98insLHGSLPWL	0.254	117.23	65	0.8
111	44	T1	N0	G3	40	40	negative	25	20	24	33820	135	2243							203782	106	899.5							0.3
112	43	T1	N0	G1	100	100	negative	10	15	10	38712	138	2626	PIK3CA	c.1633G>A	p.E545K	0.04	82.4	2296	214381	114	929.8	GATA3	Chr10: 8,111,433 - 8,111,434delCA		0.339	2124.7	701	0.3
113	52	T1	N0	G1	90	5	negative	1	1	20	30898	135	2048	PIK3CA	c.1634A>C	p.E545A	0.026	14.3	2688	226398	107	996.8							0.2
114	54	T1	N0	G2	100	100	negative	5	5	19	44328	136	2954	PIK3CA	c.1633G>A	p.E545K	0.341	6148.8	3217	189735	112	863.6							0.6
														TP53	c.736A>G	p.M246V	0.357	6591.8	3852
115	70	T1	N0	G3	80	30	negative	70	3	31	55437	131	3468							237670	105	1057							0.2
116	50	T2	N0	G2	100	100	negative	10	20	5	48657	136	3241							175862	115	791.4							0.7
117	45	T1	N0	G1	100	100	negative	5	5	15	32034	137	2139	PIK3CA	c.1624G>A	p.E542K	0.187	2325.2	2472	179354	108	796.1	ARID1A	c.5162G>C	p.R1721P	0.057	217.434	2170	0.2
																							GATA3	Chr10: 8,111,433 - 8,111,434delCA		0.094	141.644	390
118	48	T1	N0	G2	100	100	negative	10	5	20	32905	136	2179							137944	105	549.9							0.3
119	47	T1	N0	G2	100	80	negative	10	10	n.a.	34692	136	2334	ERBB2	c.2264T>C	p.L755S	~20%			209020	110	858.6							0.6
120	43	T1	N0	G2	100	100	negative	20	5	19	119973	136	7917							243884	105	991.7							0.4
121	56	T1	N0	G1	100	100	negative	5	0	7	31318	134	2007							396138	106	1719							0.5
122	51	T1	N1	G3	100	90	negative	20	15	15	34614	136	2313							308433	108	1395							0.6	FGFR1	6.8
123	58	T2	N0	G3	100	10	negative	25	15	14	18633	137	1237							290962	114	1239							0.3
124	36	T1	N1	G3	90	90	negative	25	20	23	79740	134	5117	PIK3CA	c.3140A>G	p.H1047R	0.042	92.4	8139	416825	108	1804							0.6
125	41	T1	N0	G3	80	80	negative	15	25	23	88189	133	5706	PIK3CA	c.3140A>T	p.H1047L	0.168	1935.2	9726	379469	112	1703							n.a.
														TP53	c.839G>A	p.R280K	0.186	2301	2564
126	65	T1	N0	G3	100	30	negative	15	10	23	88478	136	5918							225029	107	921.8							0.4
127	54	T1	N0	G2	100	100	negative	10	10	20	91048	131	5786	PIK3CA	c.3140A>G	p.H1047R	0.286	4664.1	6387	224600	110	923.2	GATA3	c.1083_1084insATCC	p.Q363Hfs*10	0.176	974.181	917	0.5
128	71	T1	N0	G2	100	100	negative	25	1	19	102823	135	6855							449918	106	1877							0.6
129	53	T1	N0	G3	100	90	negative	50	15	32	104694	131	6637	PIK3CA	c.3140A>G	p.H1047R	0.496	10923.9	9540	350255	111	1466							0.8	CCND1	2.77
														TP53	c.746_747delinsTT	p.R249I	0.422	8520.6	5708
130	55	T2	N0	G2	90	100	negative	10	1	16	96523	128	6004							375489	115	1676							0.1
131	45	T1	N0	G2	100	100	negative	20	20	n.a.	55653	98	2061	ERBB2	c.2329G>T	p.V777L	0.301	5039.2	2178	451008	107	1883							0.3
132	62	T1	N0	G2	100	0	negative	5	1	12	78878	133	5165							329736	104	1357							0.6
133	43	T1	N0	G3	90	90	positive	25	30	13	97853	134	6390							549967	102	2098							0.7
134	51	T1	N0	G2	95	60	negative	15	5	14	92669	135	6331	PIK3CA	c.1637A>G	p.Q546R	0.328	5780.8	10018	1871679	110	7774							0.8	CCND1	3.74
																														PAK1	3.76
135	54	T1	N0	G3	100	100	negative	20	20	7	100236	136	6825	PIK3CA	c.1637A>C	p.Q546P	0.249	3733.7	11045	280871	113	1215							n.a.
136	62	T2	N0	G3	100	60	negative	35	1	11	118735	133	8028	TP53	c.844C>G	p.R282G	0.63	15748.5	5396	582860	113	2438							0.7
137	64	T1	N0	G3	95	60	negative	45	1	25	119492	134	8149							399133	110	1721							0.9	CCND1	2.52
138	59	T1	N0	G2	100	0	negative	10	1	18	127123	134	8575	PIK3CA	c.3140A>G	p.H1047R	0.133	1276.6	10766	522018	107	2284							0.4
139	40	T1	N0	G3	100	100	negative	30	60	22	106492	121	6157							379868	111	1609							0.4
140	67	T1	N0	G2	95	30	negative	10	1	11	80397	128	4760	PIK3CA	c.1633G>A	p.E545K	0.145	1509.8	12354	516705	102	2246	GATA3	Chr10: 8,111,433 - 8,111,434delCA		0.274	1189.79	535	0.2
141	51	T1	N0	G2	100	100	negative	5	10	9	79801	135	5254	PIK3CA	c.1633G>A	p.E545K	0.212	2864.9	11983	560383	110	2616							0.6
														PIK3CA	c.1634A>C	p.E545A	0.032	38.2	11970
142	57	T1	N0	G2	100	100	negative	15	5	15	89569	133	5817	PIK3CA	c.3140A>G	p.H1047R	0.137	1350	7635	110402	114	487.4							0.3
143	54	T1	N0	G2	100	60	negative	1	5	14	96057	132	6286							417774	108	1763							0.2
144	59	T1	N0	G2	100	80	negative	15	1	13	104604	134	7097							262074	124	1003							0.6
145	49	T1	N0	G2	100	100	negative	35	20	13	127000	132	8511							290280	116	1163							0.5
146	58	T1	N0	G2	100	50	negative	15	5	22	136107	133	9120							352678	115	1422							0.6
147	52	T2	N0	G2	100	100	negative	20	5	12	114009	131	7519							33486	114	162.5							0.5
148	40	T2	N0	G3	80	80	negative	40	20	19	102663	136	6868							111213	123	534.7							0.8	CCND1	2.59
149	47	T2	N0	G3	90	90	negative	40	60	18	91381	133	5941	PIK3CA	c.3140A>G	p.H1047R	0.311	5328.1	8040	330358	120	1325							0.3
														TP53	c.824G>A	p.C275Y	0.284	4604.5	3530
150	42	T1	N0	G3	100	100	negative	25	30	23	167528	138	11196							345046	143	1351							n.a.
151	35	T2	N0	G2	80	50	negative	15	10	17	153411	137	10359							91849	123	357.7	GATA3	c.962dupA	p.T322Dfs*30	0.364	3133.69	1134	0.4
152	55	T1	N0	G2	95	95	negative	25	5	15	190502	137	12959							138369	149	644.8							0.2
153	72	T1	N0	G3	70	100	negative	20	20	n.a.	182183	137	12504	PIK3CA	c.1633G>A	p.E545K	0.189	2383.7	19241	396457	121	1674							0.4
154	62	T2	N0	G3	95	95	negative	35	3	16	233845	136	16226							495253	125	2110	GATA3	c.1072_1075del	p.E359Afs*44	0.341	6041.13	1962	0.6	CCND1	2.48
155	51	T2	N0	G3	30	0	negative	25	10	18	188362	131	11639							468789	130	2090							0.5
156	61	T1	N0	G3	100	70	negative	25	10	16	221074	134	14512	PIK3CA	c.3140A>G	p.H1047R	0.186	2299.7	20379	199983	123	889	ARID1A	c.6399delC	p.L2134*	0.186	711.86	827	0.4
157	67	T2	N0	G3	100	100	negative	35	7	9	163426	135	10522							415757	114	1718							0.3
158	64	T2	N0	G3	100	0	negative	40	5	20	164241	130	9992							89185	110	378							0.6	CCND1	2.98
159	47	T1	N0	G2	100	100	negative	10	15	19	183827	137	12450	PIK3CA	c.1637A>T	p.Q546L	0.318	5512.4	27746	151143	139	685.6	GATA3	c.950delC	p.C318Vfs*38	0.35	2536.89	989	0.4
160	38	T2	N0	G3	100	100	negative	30	35	15	214046	132	14150	PIK3CA	c.3140A>G	p.H1047R	0.135	1320.1	17469	352066	115	1436	GATA3	c.1275_1276insTCCAA	p.S427Nfs*49	0.123	246.916	429	0.5
161	44	T1	N0	G2	80	80	negative	5	15	19	197628	133	13325							327585	112	1460							0.2
162	55	T2	N0	G2	100	50	negative	15	5	9	234093	135	16077	ERBB2	c.2264T>C	p.L755S	~40%			285480	114	1268							0.7
163	53	T4	N1	G2	100	100	negative	15	0	17	225166	131	14681	PIK3CA	c.3140A>G	p.H1047R	0.234	3379.6	20829	260835	110	1075							0.3
164	48	T1	N0	G2	100	100	negative	20	15	13	126834	134	8322	PIK3CA	c.3140A>G	p.H1047R	0.127	1181.5	11434	135099	136	608.7							0.1
165	61	T2	N0	G2	100	40	negative	0	1	20	152711	137	10443							131957	137	546.5							0.2
166	58	T2	N0	G3	90	90	negative	40	20	25	126636	119	7130	TP53	c.487T>C	p.Y163H	0.13	1223.9	4816	272758	108	1099							0.8
167	36	T1	N0	G2	95	70	negative	20	9	19	213953	135	14576							382470	138	1589	ARID1A	c.1783C>T	p.Q595*	0.26	3843.65	1912	0.3
																							GATA3	Chr10: 8,111,433 - 8,111,434delCA		0.15	725.916	902
168	52	T1	N0	G2	100	100	negative	1	5	7	254689	133	16679	PIK3CA	c.3140A>T	p.H1047L	0.163	1844.9	22493	201059	114	843.2							0.3
169	53	T1	N0	G1	100	100	negative	5	15	3	89061	112	3748							180497	130	762.5							0.1
170	66	T1	N1	G2	100	10	negative	20	5	31	174028	134	11408	PIK3CA	c.1633G>A	p.E545K	0.028	20.3	11029	237760	115	1050							0.3
														PIK3CA	c.3140A>T	p.H1047L	0.044	106.3	11953
171	54	T2	N0	G2	100	80	negative	10	5	16	152269	122	8604	PIK3CA	c.3140A>G	p.H1047R	0.108	865.1	10065	348523	110	1481							0.7
172	50	T2	N0	G3	100	40	negative	20	1	19	165421	135	11116							262320	119	1192	GATA3	c.989dupG	p.N331Efs*21	0.255	1145.43	768	0.3
173	60	T1	N0	G3	100	100	negative	20	1	14	58082	100	1606							399090	170	1477							0.9
174	57	T1	N0	G2	100	100	negative	10	5	13	103759	138	6702	PIK3CA	c.3140A>G	p.H1047R	0.122	1158.1	10185	146272	125	530.4							0.3
175	68	T2	N0	G2	100	0	negative	10	0	25	127688	135	8178	PIK3CA	c.3145G>C	p.G1049R	0.087	616.1	15163	195376	120	777.7							0.3
176	47	T1	N0	G3	95	0.1	negative	40	30	31	187894	137	12530	TP53	c.847C>T	p.R283C	0.711	19438.6	6836	172334	122	684.1							0.5
177	49	T1	N0	G2	80	100	negative	15	10	24	139335	138	9333							428453	114	1853							0.4
178	45	T3	N1	G2	90	0	negative	10	15	21	168574	137	11079	TP53	c.738G>A	p.M246I	0.075	452.7	12143	192231	127	771							0.4
179	33	T1	N0	G2	100	80	negative	25	15	15	86546	136	5704	ERBB2	c.2279C>T	p.S760F	0.024	12.9	969	512302	123	2179							0.3
180	68	T2	N0	G2	100	100	negative	1	1	1	106351	111	574							255110	99	997.8							0.2
181	61	T1	N0	G2	100	1	negative	10	1	21	100424	140	6650	PIK3CA	c.3140A>G	p.H1047R	0.557	13417.1	10198	780213	139	2247							0.5
														ESR1	c.902C>G	p.S301C	0.145	1583.2	6353
182	67	T3	N0	G3	90	80	negative	50	5	n.a.	65557	134	4130							364536	122	1275							0.1
183	62	T1	N0	G2	100	20	negative	15	1	22	163661	135	10652	PIK3CA	c.1633G>A	p.E545K	0.246	3811.8	15422	376461	119	1279	GATA3	c.1224dupG	p.P409Afs*98	0.323	1670.69	753	0.5
184	73	T2	N0	G2	100	100	negative	15	5	10	97831	137	6406	PIK3CA	c.1624G>A	p.E542K	0.18	2287.5	10856	1006132	130	3845							0.6
185	45	T2	N0	G3	70	100	negative	40	20	18	82232	132	5349	PIK3CA	c.3140A>G	p.H1047R	0.094	717.9	7510	283522	111	1111							0.6
186	73	T1	N0	G2	100	100	negative	15	5	18	164404	136	11009	PIK3CA	c.3132T>A	p.N1044K	0.282	4729.6	21867	178119	119	715.5							0.5
187	72	T1	N0	G2	60	60	negative	10	15	21	149408	130	9468	PIK3CA	c.1633G>A	p.E545K	0.083	552.5	11910	359648	109	1445							0.4
188	68	T1	N0	G2	100	90	negative	5	0	5	142384	134	9475							500109	108	1959							0.2
189	52	T1	N0	G2	100	30	negative	10	0	12	34443	65	521							491597	101	1957							0.3
190	68	T2	N1	G3	90	30	negative	20	1	24	87073	111	5122	PIK3CA	c.1633G>A	p.E545K	0.022	9.6	5325	313915	102	1242							0.3
191	55	T2	N0	G2	100	60	negative	20	5	17	204353	136	13684	PIK3CA	c.3140A>G	p.H1047R	0.308	5420.5	32016	398353	112	1782							0.5
192	69	T1	N0	G3	100	60	negative	60	30	31	104229	137	6925	PIK3CA	c.1633G>A	p.E545K	0.371	7224.8	9656	301071	115	1292							n.a.
193	65	T2	N0	G3	100	30	negative	25	5	17	126848	143	8741							493881	119	1922	ARID1A	c.2286dupC	p.S763Qfs*54	0.08	86.8119	842	0.3
194	68	T1	N0	G2	100	50	negative	10	0	15	38112	123	2259							163672	101	689.2							0.2
195	43	T2	N0	G3	100	60	negative	80	30	31	84187	134	5337	TP53	c.838A>G	p.R280G	0.516	8090.2	1368	577692	117	2474							0.6	CCND1	7.93
																														FGFR1	5.8
196	63	T1	N0	G2	100	0	negative	15	5	23	103171	125	6061	PIK3CA	c.1624G>A	p.E542K	0.333	5979.7	13848	573879	109	2410							0.7
197	51	T2	N0	G3	100	10	negative	30	10	33	201287	137	13578							471250	113	2174	ARID1A	c.3379C>T	p.Q1127*	0.338	4401.15	1432	0.5
198	61	T1	N0	G2	100	100	negative	15	1	17	135095	137	9286	PIK3CA	c.3140A>G	p.H1047R	0.281	4685.5	15394	203784	114	930.9							n.a.
199	36	T1	N0	G2	80	100	negative	10	10	19	21060	64	89							305867	103	1330							0.3
200	50	T2	N0	G2	100	100	negative	5	5	7	111290	133	7291							7149110	125	29306							0.2
201	46	T1	N1	G2	80	100	negative	20	15	16	42527	131	2738							374866	103	1675							0.4
202	54	T2	N0	G3	10	80	negative	25	15	34	104778	130	6639							94835	108	432.3							0.2
203	50	T1	N0	G3	100	0	negative	25	10	33	89659	129	5248							346001	117	1585	GATA3	c.1185_1186insCTCT	p.R398Lfs*109	0.367	2191.17	625	0.3
204	54	T1	N0	G2	100	100	negative	10	5	11	65836	116	3372							242457	101	965.3	GATA3	c.961_962insAA	p.T322Rfs*34	0.338	4895.72	2114	0.1
205	74	T2	N0	G3	100	50	negative	30	20	33	143393	139	9676							107738	128	475.5							0.5
206	28	T2	N1	G3	80	10	negative	60	25	30	157120	136	10605							87877	108	392.9	GATA3	c.1275dupA	p.S426Ifs*80	0.247	452.455	317	0.7
207	54	T1	N0	G3	100	20	negative	30	10	21	135323	136	9212							57146	113	257.7							0.2
208	46	T1	N0	G2	100	60	negative	5	1	2	69487	137	6442	PIK3CA	c.1633G>A	p.E545K	0.055	220.7	10800	331551	116	1495							0.6
209	66	T1	N0	G2	100	90	negative	30	5	8	111263	135	7075							132112	120	599.6							0.3
210	50	T1	N0	G2	100	100	negative	10	5	7	136948	133	8308	PIK3CA	c.3140A>G	p.H1047R	0.168	2037.6	16170	103614	114	477.7							0.3
211	56	T1	N0	G2	100	100	negative	10	8	15	74185	119	3261	TP53	c.404G>T	p.C135F	0.155	1754	2717	284155	110	1264							0.2
212	49	T2	N0	G2	100	100	negative	5	10	2	182601	140	12330							1571243	130	6226							0.1
213	50	T2	N0	G2	90	90	negative	15	15	0	118190	138	7745	PIK3CA	c.3127A>G	p.M1043V	0.072	411.5	10256	284636	116	1294	GATA3	c.1072_1075del	p.E359Afs*44	0.462	7498.65	1507	0.4
214	52	T2	N0	G3	100	60	negative	25	30	29	123533	141	8183							310110	173	1461							0.6
215	42	T2	N0	G3	90	50	negative	35	10	32	102192	136	6779	TP53	c.473G>A	p.R158H	0.4	8130	2613	96227	115	413.4							0.6
216	61	T1	N0	G2	90	80	negative	10	2	11	146106	137	9763	PIK3CA	c.1634A>G	p.E545G	0.263	4222.4	14692	109521	113	483.1							n.a.
217	52	T1	N0	G2	100	80	negative	10	10	10	122876	138	8302	PIK3CA	c.1624G>A	p.E542K	0.18	2285.75	11589	102024	116	423.3							0.5
218	59	T3	N0	G2	95	10	negative	10	3	18	135641	136	9102							206136	113	896.4	GATA3	c.985dupA	p.R329Kfs*23	0.228	1433.98	1085	0.7
219	50	T2	N0	G2	100	100	negative	20	10	16	136168	136	9082	PIK3CA	c.1633G>A	p.E545K	0.289	4924.8	12800	361855	113	1659	ARID1A	c.727_728insCGG	p.A247_G248insA	0.479	803.16	157	0.8
																							GATA3	c.1072_1074del	p.K358Efs*86	0.337	5335.88	1767
220	52	T1	N0	G2	95	90	negative	20	10	14	163913	135	10927	PIK3CA	c.1634A>C	p.E545A	0.266	4308.33	18529	498662	109	2204	GATA3	Chr10: 8,111,433 - 8,111,434delCA		0.32	2367.67	852	0.3
221	73	T2	N1	G2	100	80	negative	15	1	8	110563	137	7255							170855	116	779.4							0.5
222	58	T2	N0	G3	100	0	negative	30	25	42	95085	135	6302							89188	114	393.8							0.2
223	69	T1	N0	G2	100	90	negative	5	1	11	110012	136	7369	PIK3CA	c.3140A>T	p.H1047L	0.109	945.4	11765	308013	117	1400							0.2
224	60	T2	N0	G3	100	0	negative	25	15	33	132985	137	8959							96145	114	407.5	ARID1A	c.1855_1856insG	p.T619Sfs*4	0.059	49.2102	356	n.a.
225	70	T1	N0	G2	100	90	negative	10	5	11	124824	135	8361	PIK3CA	c.1637A>C	p.Q546P	0.06	268.5	7856	431762	112	1906							n.a.
226	53	T2	N1	G2	100	10	positive	15	20	36	137400	135	9017							214385	110	975.8							0.6	CCND1	2.78
227	59	T2	N0	G3	90	90	negative	80	5	35	99518	134	6515							141191	114	643.3							0.4
228	44	T2	N0	G2	100	100	negative	10	25	17	75055	126	4463	PIK3CA	c.1624G>A	p.E542K	0.182	2315.64	5449	91098	122	376.5							n.a.
														PIK3CA	c.2176G>A	p.E726K	0.213	2991.28	4574
229	44	T1	N0	G2	100	100	negative	10	15	16	165413	132	10935	PIK3CA	c.3140A>G	p.H1047R	0.272	4455.6	19411	176124	115	776.4							0.5
230	64	T1	N0	G2	100	0	negative	15	5	23	120807	134	8151	PIK3CA	c.1624G>A	p.E542K	0.134	1375.8	10926	116074	106	505.9							0.2
231	63	T1	N0	G3	80	30	negative	20	1	15	127026	135	8600							134722	107	620.1							0.2
232	51	T1	N0	G2	100	70	negative	10	5	10	115739	132	7782	TP53	c.424C>T	p.P142S	0.025	16.4	3682	80176	102	354.9	HRAS	c.187G>A	p.E63K	0.179	119.888	105	0.2
233	47	T1	N0	G2	90	40	negative	20	20	27	101830	135	6900	PIK3CA	c.1624G>A	p.E542K	0.17	2025.6	8677	175280	108	804.7							n.a.
234	50	T2	N0	G3	100	5	negative	80	35	37	105277	140	6950							366795	113	1676							0.6
235	49	T2	N0	G2	90	100	negative	15	1	8	99746	137	6686	PIK3CA	c.3140A>G	p.H1047R	0.054	191.2	7952	203787	123	877.1							0.5
236	75	T1	N0	G2	100	10	negative	5	5	19	93318	130	5661	PIK3CA	c.1633G>A	p.E545K	0.362	6975.93	5882	106994	114	446.1							0.6
237	50	T2	N0	G2	100	100	negative	10	15	7	114456	134	7774							119716	108	536.5	GATA3	Chr10: 8,111,433 - 8,111,434delCA		0.361	3179.8	939	0.4
238	73	T2	N0	G2	100	0	negative	10	1	22	116444	135	7938							155988	125	699.4							0.3
239	54	T1	N0	G3	100	100	negative	30	8	29	99339	130	6586							179326	101	771.1							0.4
240	54	T1	N1	G3	100	0	negative	25	15	48	114615	134	7722							151554	108	674.7							0.1
241	68	T1	N1	G2	100	15	negative	20	5	14	254697	135	16513							383806	105	1709	GATA3	c.1254delinsACTCCAGCCACATGCTGACCACA	p.P419Lfs*94	0.194	7119.09	415	0.1
242	51	T1	N0	G2	80	100	negative	15	5	17	210197	135	14151							346174	106	1506	ARID1A	c.2094_2095insT	p.P699Sfs*118	0.041	120.2	947	0.7	FGFR1	8.4
																							ARID1A	c.6259G>A	p.G2087R	0.086	547.1	2115
243	52	T2	N1	G2	100	40	negative	15	15	26	71334	134	4776							157661	105	661.4	GATA3	c.1220dupC	p.P408Afs*98	0.112	88.3	275	0.5
244	43	T1	N0	G1	100	2	negative	1	1	16	119387	133	7938	PIK3CA	c.1633G>A	p.E545K	0.213	3038.5	8725	202362	103	863.7	ARID1A	c.3967C>A	p.R1323S	0.406	1205.9	294	0.2
																							GATA3	c.1050_1056del	p.N351Pfs*2	0.165	239.2	229
245	66	T1	N0	G1	100	60	negative	5	5	19	87356	133	5889	PIK3CA	c.3140A>G	p.H1047R	0.189	2501.2	7094	140674	102	589.1							0.3
246	45	T1	N0	G2	100	30	negative	25	15	26	113047	135	7632							253854	104	1121	ARID1A	c.5090A>G	p.D1697G	0.52	968.5	170	0.3
247	60	T1	N0	G2	95	100	negative	15	5	15	102990	134	6915	PIK3CA	c.1634A>C	p.E545A	0.101	823.9	7068	467434	106	2001
248	69	T1	N0	G2	0	2	negative	2	1	9	141131	133	9185	PIK3CA	c.1633G>A	p.E545K	0.302	5273.66	10215	219565	101	940.4							0.5
249	57	T2	N0	G2	100	20	positive	35	2	n.a.	104551	133	6849	ESR1	c.1420C>T	p.H474Y	0.018	25.4	11145	187319	104	848.5							0.2
250	48	T1	N0	G2	100	80	negative	20	5	25	144894	135	9636							165521	108	753.2							0.1
251	40	T2	N0	G3	100	100	negative	30	10	13	170851	141	11376	PIK3CA	c.3140A>G	p.H1047R	0.3	4979.4	11565	439755	112	1930							0.3
														TP53	c.439del	p.V147Lfs*23	0.068	166.9	9930
252	47	T2	N0	G2	100	100	negative	5	1	13	20923	95	844	PIK3CA	c.1633G>A	p.E545K	0.218	3009.7	3075	208741	107	887.6							0.4
253	70	T1	N0	G2	100	100	negative	5	1	4	154788	137	10324							189657	107	860							0.5
254	51	T1	N0	G2	100	85	negative	1	1	13	141875	138	9384							195248	109	781.7							0.4
255	40	T2	N0	G3	90	100	negative	25	15	15	138305	139	8975							282700	110	1318	GATA3	Chr10: 8,111,433 - 8,111,434delCA		0.293	876.9	360	0.6
256	49	T1	N0	G2	100	85	negative	20	3	20	162142	141	11003	PIK3CA	c.3140A>T	p.H1047L	0.212	2855.1	14060	233918	112	1070	ARID1A	c.1855_1856insG	p.T619Sfs*4	0.037	25.7	603	0.5
257	61	T1	N0	G3	85	20	negative	45	20	35	166304	139	11242							148179	108	671.8							0.3
258	66	T2	N0	G2	100	100	negative	25	5	14	192018	141	12922	PIK3CA	c.3140A>G	p.H1047R	0.096	691.2	18786	91021	108	412.4							0.1
259	50	T1	N0	G3	100	100	negative	30	5	15	186063	141	12477							142263	107	636.2							0.6
260	57	T1	N0	G2	100	90	negative	10	1	11	152086	143	10391							416830	116	1860							0.5
261	47	T1	N0	G2	100	90	negative	15	10	15	143895	141	9610	PIK3CA	c.3140A>G	p.H1047R	0.193	2437.6	18475	559955	109	255							0.25
262	57	T1	N0	G2	100	100	negative	1	1	10	125087	135	8331	PIK3CA	c.1633G>A	p.E545K	0.178	2143.6	13615	105901	103	473.2	GATA3	Chr10: 8,111,433 - 8,111,434delCA		0.353	2405.8	740	0.4
																							GATA3	c.1047+1_>T		0.084	157.2	946
263	63	T2	N0	G2	100	40	negative	15	5	11	164634	143	11195	PIK3CA	c.3140A>G	p.H1047R	0.251	3761.6	17824	178391	110	809.4							0.6
264	45	T2	N1	G3	100	60	negative	40	10	24	160627	142	10745							110139	110	497.4	GATA3	Chr10: 8,111,433 - 8,111,434delCA		0.229	991.1	603	0.7
265	57	T1	N1	G1	100	30	negative	5	5	13	173303	145	11890							250183	125	1041							0.1
266	68	T1	N1	G3	100	100	negative	35	25	28	183470	142	12343	TP53	c.833C>G	p.P278R	0.245	3595.3	5484	141250	120	631.6							0.6
267	45	T2	N0	G2	100	100	negative	25	10	13	192578	138	12616							436907	108	1934	GATA3	c.1002_1003insGC	p.D336Gfs*21	0.26	1724.3	1042	<10%
268	43	T2	N0	G2	100	100	negative	10	16	n.a.	166276	137	10595							307747	106	1351	GATA3	c.999_1000insGG	p.D335Gfs*21	0.135	431.7	950	0.3
269	65	T1	N0	G2	100	5	negative	15	10	20	183818	142	12232	PIK3CA	c.1633G>A	p.E545K	0.282	4552	8895	206474	118	912.9							0.6
270	44	T1	N0	G3	100	30	negative	35	30	41	251579	142	17124							108203	123	469.1							0.6
271	46	T3	N1	G3	90	40	negative	65	70	51	177469	137	11754	TP53	c.722C>T	p.S241F	0.169	1956.4	11371	343815	109	1447							0.7
272	46	T1	N0	G2	90	90	negative	25	5	14	179679	143	12082							178604	100	707.3	HRAS	c.1711+1G>A		0.492	292.2	60	0.5
273	62	T1	N0	G2	100	0	negative	15	12	19	190793	140	12838							171636	111	771.5							0.6
274	49	T1	N0	G2	100	0	negative	10	15	26	185017	138	12263							442592	112	1883							0.2
275	50	T1	N0	G2	100	60	negative	20	5	20	196725	141	13199	PIK3CA	c.1624G>A	p.E542K	0.208	2766.4	16708	143115	116	637.6	GATA3	c.984G>A	p.W328*	0.132	212.62	319	0.3
276	66	T1	N0	G2	100	60	negative	25	20	26	158612	139	10700	PIK3CA	c.1633G>A	p.E545K	0.294	4850.6	11047	211430	112	937.2							0.2
277	69	T1	N1	G3	100	1	negative	40	25	27	204122	149	14019	PIK3CA	c.1624G>A	p.E542K	0.645	16250.3	16929	175312	117	784.3							0.7
278	49	T2	N0	G2	40	90	negative	15	15	31	187523	143	12856	PIK3CA	c.3127A>G	p.M1043V	0.029	25.6	18555	405793	132	1717							0.5
279	49	T1	N0	G3	100	100	negative	25	6	15	176010	137	11913							187197	112	765.7							0.8
280	66	T1	N0	G2	100	70	negative	15	1	25	209651	143	14252	PIK3CA	c.3140A>G	p.H1047R	0.249	3698.7	18103	915881	125	3972							0.7
281	73	T1	N0	G2	100	50	negative	5	1	11	182429	135	12006	ERBB2	c.2338C>T	p.P780S	0.031	33.9	9159	264376	101	1091	ARID1A	c.865_875del	p.A289Cfs*18	0.247	949	502	0.3
282	45	T1	N0	G2	100	85	negative	15	5	10	186031	141	12159							375770	119	1605							0.1
283	71	T1	N0	G2	100	85	negative	15	3	16	184066	139	12236	PIK3CA	c.3140A>G	p.H1047R	0.04	79.1	17243	155168	104	603.8							0.3
284	68	T2	N0	G2	100	60	negative	20	1	16	1602018	138	108200	PIK3CA	c.3140A>G	p.H1047R	0.271	4285.5	186866	193104	105	824.8							0.5
285	48	T2	N0	G2	85	80	negative	20	8	15	183326	137	12520							194312	102	729.5	GATA3	Chr10: 8,111,433 - 8,111,434delCA		0.377	2479.18	695	0.7
286	58	T1	N0	G3	90	85	negative	20	5	10	181571	142	12403	PIK3CA	c.1633G>A	p.E545K	0.138	1361.8	15336	104184	112	492.9							0.5
287	38	T1	N0	G2	90	100	negative	20	15	13	191603	140	13205							148097	115	680.7	GATA3	c.1264delC	p.P442Rfs*53	0.136	148.3	295	0.5
288	61	T1	N0	G1	100	0	negative	5	1	13	174628	137	11587	PIK3CA	c.3140A>G	p.H1047R	0.147	1537.6	20231	156369	108	714.8							0.1
289	65	T1	N0	G2	100	100	negative	5	1	18	73322	131	4631	PIK3CA	c.3140A>G	p.H1047R	0.301	5042.9	6800	148004	99	620.7							0.4
290	73	T2	N0	G3	100	100	negative	25	8	27	168644	143	11315							176998	114	778.8							0.8
291	52	T2	N0	G2	100	100	negative	15	4	12	188006	140	12804							161691	105	693.4							0.4
292	58	T2	N0	G2	100	100	negative	10	25	5	165442	139	11147	ESR1	c.1138G>C	p.E380Q	~50%			108534	112	486.6							0.2
293	49	T1	N0	G2	90	40	negative	20	1	34	180166	139	12279							130022	107	612							0.2
294	58	T1	N0	G3	90	75	negative	35	1	13	190787	138	12843	TP53	c.637C>T	p.R213*	0.194	2430.9	6088	200164	105	916.3							0.4
295	52	T3	N0	G2	95	0	negative	15	15	11	176046	138	11829							307406	107	1442							0.2
296	43	T2	N0	G3	100	100	negative	20	40	5	215015	144	142662	PIK3CA	c.3140A>G	p.H1047R	0.122	1098.1	20297	208131	110	977.5							0.4
297	51	T1	N0	G2	90	70	negative	25	20	22	163409	142	10974	PIK3CA	c.1633G>A	p.E545K	0.108	873.7	12533	263265	108	1236	GATA3	c.878T>A	p.M293K	0.144	709.22	950	0.3
298	45	T1	N0	G2	100	100	negative	25	5	18	126910	144	8661	PIK3CA	c.1633G>A	p.E545K	0.06	243.7	7213	178210	120	779.6	GATA3	c.922-1G>C		0.114	245.7	502	0.7
299	75	T2	N1	G3	95	25	negative	50	5	26	158061	144	10787							154667	128	665.3							0.8
300	63	T2	N0	G3	90	40	negative	35	20	20	169224	138	11512							327965	110	1491							0.3
301	45	T2	N0	G2	100	100	negative	15	3	14	151291	137	10249							219605	112	1018	GATA3	c.1067_1070del	p.M356Rfs*47	0.089	281.7	898	0.3
302	52	T2	N0	G2	100	100	negative	15	2	9	211259	138	14343	PIK3CA	c.1633G>A	p.E545K	0.178	2127.6	14912	312923	113	1388							0.2
														PIK3CA	c.3140A>G	p.H1047R	0.062	270.2	20760
303	45	T1	N0	G3	90	90	negative	30	1	6	184093	140	12472							385643	113	1774							<10%
304	59	T1	N0	G2	90	30	negative	15	5	19	199702	141	13349							310342	117	1450	ARID1A	c.862C>T	p.Q288*	0.045	34.7	431	0.4
305	47	T1	N0	G2	85	100	negative	20	25	17	91618	136	5737							425923	110	1867	GATA3	c.1221dupG	p.P408Afs*98	0.267	1506.4	926	0.6
306	54	T1	N0	G2	80	1	negative	25	5	23	173752	136	11755							314520	111	1413							0.6
307	28	T1	N0	G2	100	60	negative	15	5	13	231435	138	15884	PIK3CA	c.3140A>G	p.H1047R	0.329	5777.3	19736	292935	108	1330							0.7
308	44	T2	N0	G2	100	5	negative	10	5	26	165603	135	11279							250823	102	1095							0.7	FGFR1	5.25
309	50	T1	N0	G1	100	70	negative	5	5	18	169248	136	11557							281924	110	1307	GATA3	c.1044_1045del	p.H348Qfs*3	0.233	1709.9	1018	0.6
310	59	T1	N0	G2	100	100	negative	10	15	9	211922	141	1492	PIK3CA	c.1633G>A	p.E545K	0.203	2651.4	23457	533604	118	2553							0.5
311	72	T2	N0	G3	95	90	negative	35	2	20	147648	129	9579							316495	102	1355	GATA3	c.1220_1221del	p.S408Afs*98	0.409	2532.4	619	0.6
312	61	T1	N0	G2	95	50	negative	18	5	10	208530	142	14181							121577	114	568.2							0.4
313	55	T1	N1	G2	80	15	negative	50	60	46	135356	135	8993	PIK3CA	c.3140A>G	p.H1047R	0.465	9906.8	24325	228726	102	906.3							0.3
314	53	T1	N0	G2	90	85	negative	20	8	9	133287	137	9072	PIK3CA	c.1624G>A	p.E542K	0.208	2768.3	13413	169083	108	751.5							0.7	CCND1	2.38
315	36	T2	N0	G3	70	60	negative	35	20	28	148503	147	10295							99905	125	461.2							0.7
316	61	T1	N1	G2	90	90	negative	15	1	15	157984	143	10932							440268	113	2033	GATA3	Chr10: 8,111,433 - 8,111,434delCA		0.196	2154.9	1710	0.4
317	69	T2	N0	G1	100	100	negative	5	1	0	173791	144	12009	PIK3CA	c.1633G>A	p.E545K	0.36	6641.3	12816	135425	129	625							0.3
318	46	T1	N0	G3	40	60	negative	45	45	28	150908	146	10356	PIK3CA	c.3140A>T	p.H1047L	0.09	600.1	14166	150485	130	611.4							0.8
319	54	T1	N0	G2	90	30	negative	20	15	11	197617	136	13467							146367	109	648.4							0.5
320	54	T1	N0	G2	80	90	negative	20	15	24	192414	140	12975	PIK3CA	c.3140A>T	p.H1047L	0.413	8193.4	21825	155591	117	718.3							0.2
321	56	T1	N0	G2	40	55	negative	20	1	8	163159	135	10887	PIK3CA	c.3140A>G	p.H1047R	0.371	6991.7	26224	122754	106	539.8							0.5
322	64	T2	N0	G3	90	60	negative	25	1	n.a.	137032	137	9421							579800	114	2615	GATA3	c.985dupT	p.W329Lfs*24	0.126	530	1329	0.3
323	73	T1	N0	G1	85	90	negative	10	1	14	150203	138	10394							116857	128	500.2	GATA3	Chr10: 8,111,433 - 8,111,434delCA		0.213	824.38	567	0.5
324	64	T1	N1	G2	90	90	negative	2	1	n.a.	132209	135	8917							346150	102	1499							0.6	CCND1	2.4
325	42	T1	N0	G2	70	85	negative	20	15	18	200093	135	13714							354325	124	1500	GATA3	c.1098_1099del	p.K367Nfs*3	0.287	1567.5	819	0.5
326	47	T1	N0	G3	85	60	negative	40	25	25	166207	143	11468	PIK3CA	c.1633G>A	p.E545K	0.339	6034.4	10844	687162	118	3023							0.6
														TP53	c.743G>A	p.R248Q	0.292	4808.8	12182
327	40	T2	N3	G2	90	60	negative	30	30	15	192080	141	12832							1390859	136	6047							0.4
328	41	T1	N0	G3	90	90	negative	15	20	13	166454	144	11342	PIK3CA	c.1633G>A	p.E545K	0.082	507.8	8661	931623	126	4120	GATA3	Chr10: 8,111,433 - 8,111,434delCA		0.329	5659	2393	0.5
329	44	T2	N0	G2	95	100	negative	20	10	14	154638	135	10502	PIK3CA	c.1624G>A	p.E542K	0.312	5319.8	9886	669392	122	2824							0.5
330	67	T2	N0	G3	90	80	negative	20	5	4	170540	142	11726							1330938	110	5792							0.7
331	48	T2	N0	G1	60	70	negative	5	5	22	194245	139	13374	PIK3CA	c.1624G>A	p.E542K	0.105	812.7	11345	386581	116	1692							0.3
332	40	T1	N0	G3	90	90	negative	30	5	16	212245	141	14597	PIK3CA	c.3140A>T	p.H1047L	0.314	5379.4	15068	146436	139	643.9							<10%
333	42	n.a.	n.a.	G1	60	90	negative	10	5	11	183665	140	12660	PIK3CA	c.3140A>G	p.H1047R	0.192	2437.6	14436	302944	120	1333							0.3
334	60	T1	N0	G2	70	85	negative	15	5	12	181655	139	12420	PIK3CA	c.1633G>A	p.E545K	0.1	746.6	17793	106609	114	482.9							0.1
335	75	T2	N1	G2	100	100	negative	20	1	4	187645	143	12831							1155567	123	5119	ARID1A	c.2186_2189del	p.P729Lfs*12	0.219	2925.6	4222	0.5
336	46	T2	N0	G2	35	20	negative	10	20	36	184173	142	12466	PIK3CA	c.1633G>A	p.E545K	0.241	3542.4	15201	1213197	119	5273							0.3
														PIK3CA	c.2176G>A	p.E726K	0.271	4249.8	11287
														TP53	c.742del	p.R248Gfs*97	0.172	1388.9	13444
337	61	T1	N1	G2	90	90	negative	15	1	7	157369	146	10785							497728	134	2106							0.6
338	43	T1	N0	G2	90	75	negative	25	10	17	185214	135	12390	PIK3CA	c.1633G>A	p.E545K	0.301	5046.2	10301	496957	116	2034							0.3
														TP53	c.617_643del	p.L206_S215delinsC	0.384	6877.7	8861
339	62	T1	N1	G1	100	100	negative	5	5	13	211450	134	14222	PIK3CA	c.1633G>A	p.E545K	0.068	338.8	10373	198323	108	861.3	GATA3	c.1088_1112del	p.T363Nfs*33	0.09	240.46	679	0.2
340	41	T1	N0	G2	70	100	negative	10	5	9	194713	137	13514	PIK3CA	c.3140A>T	p.H1047L	0.15	1587.9	10825	344987	110	1561							0.4
341	66	T1	N0	G3	100	50	negative	45	25	33	205608	139	14110							216094	109	998.3							0.5
342	61	T1	N0	G2	100	50	negative	15	10	23	84416	141	5770							161463	119	716.7							0.2
343	48	T2	N0	G2	100	85	negative	10	5	15	123132	139	8122	PIK3CA	c.3140A>G	p.H1047R	0.327	5751.1	12460	133273	112	604.5	GATA3	Chr10: 8,111,433 - 8,111,434delCA		0.434	3411.4	763	0.3
344	52	T2	N0	G2	100	60	negative	40	15	29	130191	136	8734							120412	110	558.9							0.3
345	45	T2	N1	G2	100	100	negative	15	10	14	163156	136	10976							130613	115	584.1							0.4
346	61	T2	N0	G2	100	100	negative	20	5	12	191634	138	12773	PIK3CA	c.3140A>G	p.H1047R	0.274	4347	13840	366280	149	1595							0.6
														PIK3CA	c.3143A>G	p.H1048R	0.289	4729.2	13629
347	48	T2	N0	G2	100	100	negative	15	20	12	245590	136	16242	TP53	c.844C>T	p.R282W	0.18	2168.8	11937	219507	115	968							0.4
348	60	T2	N0	G1	100	60	negative	5	1	11	150837	137	10023	PIK3CA	c.3140A>G	p.H1047R	0.141	1426.5	15731	246905	110	1114	GATA3	c.1084C>G	p.Q362E	0.165	656.3	669	0.3
349	57	T2	N0	G2	100	100	negative	20	30	3	140898	136	9235							247092	111	1131							0.5
350	55	T1	N0	G2	100	85	negative	10	1	12	42444	117	1761	PIK3CA	c.1633G>A	p.E545K	0.149	1560.7	2217	144020	111	641.5							0.2
351	61	T1	N1	G3	100	60	negative	20	1	2	198002	141	13385							538308	120	2516							0.6
352	72	T1	N0	G2	100	40	negative	15	1	10	49668	135	3327	PIK3CA	c.3140A>G	p.H1047R	0.267	4180.9	5851	214947	105	996.6							0.4
														ESR1	c.883C>T	p.P295S	0.025	14.2	2530
														TP53	c.455C>T	p.P152L	0.039	82.7	1685
353	49	T2	N0	G2	100	30	negative	20	15	20	114653	133	7777							220741	112	1027							0.3
354	43	T2	N0	G2	100	100	negative	10	5	12	76220	131	5050							111714	112	529.9							0.5
355	53	T2	N0	G2	100	100	negative	25	1	10	54120	131	3514							210623	102	914.1							0.1
356	53	T2	N1	G2	100	100	negative	5	5	9	211158	136	13825	PIK3CA	c.1633G>A	p.E545K	0.086	552.6	25898	191608	107	870.3							0.3
357	71	T1	N0	G3	100	100	negative	15	5	14	397363	142	26971	PIK3CA	c.3140A>T	p.H1047L	0.274	4336.5	29007	93604	115	400.3							0.4
358	50	T1	N0	G2	100	100	negative	10	15	26	160073	141	10909	PIK3CA	c.1633G>A	p.E545K	0.117	1015	27267	120946	112	543.2							0.6
359	64	T2	N0	G3	100	5	negative	25	1	31	120951	138	8091							137114	114	604.1							0.6	FGFR1	4.95
360	69	T2	N0	G2	85	100	negative	20	1	9	149044	138	10178							145034	111	657.3							0.4
361	54	T1	N0	G2	100	100	negative	15	5	6	227574	139	15691							218327	114	924.7							0.5
362	52	T1	N0	G2	100	100	negative	10	15	11	209131	138	14266							200306	122	886.9							0.6
363	57	T2	N0	G2	100	0	negative	15	1	17	273445	139	18580	PIK3CA	c.3140A>T	p.H1047L	0.127	1172.9	29599	384915	116	1706							0.3
364	50	T1	N0	G2	100	85	negative	15	10	9	221420	137	14921							118577	114	537.7							0.2
365	49	T2	N0	G2	100	100	negative	15	15	12	142982	138	9502							525874	114	2346	GATA3	Chr10: 8,111,433 - 8,111,434delCA		0.36	6561.1	2102	0.5
366	65	T2	N0	G2	100	40	negative	25	1	24	142315	139	9511							222352	114	960.2	ARID1A	c.4101_4101del	p.N1368Ifs*113	0.108	307.972	512	0.3
																							GATA3	c.1221_1225del	p.P408Qfs*96	0.258	1101.56	543
367	51	T2	N0	G1	100	100	negative	15	5	5	136149	141	9282	PIK3CA	c.1624G>C	p.E542Q	0.212	2853.2	9791	176946	113	808.9							0.2
														PIK3CA	c.3140A>G	p.H1047R	0.251	3757.2	11947
368	64	T2	N0	G3	100	100	negative	40	1	18	159653	142	10969							201284	129	934.8							0.6
369	56	T1	N1	G3	100	70	negative	40	1	32	185326	139	12652	PIK3CA	c.3140A>G	p.H1047R	0.035	50.1	23088	343393	112	1538	GATA3	c.1227dupC	p.S410Qfs*96	0.233	1196.4	911	0.3
370	51	T2	N0	G2	100	1	negative	5	10	22	111955	138	7598	PIK3CA	c.3140A>G	p.H1047R	0.297	4950.3	13956	240419	110	1068							0.6
371	58	T1	N0	G2	100	100	negative	10	1	5	214756	141	14856							247873	119	1097							0.6
372	43	T1	N0	G3	100	0	negative	40	30	46	206458	140	13951							255328	116	1137	GATA3	c.989dupG	p.N331Efs*21	0.123	215.21	555	0.3
373	55	T2	N1	G2	100	100	negative	20	10	15	126649	136	8198	PIK3CA	c.3134A>C	p.D1045A	0.351	1995	10301	225321	101	904.2							0.4
														PIK3CA	c.3140A>G	p.H1047R	0.357	1998	10202
374	48	T1	N0	G2	80	90	negative	15	15	21	129965	139	8674	PIK3CA	c.1633G>A	p.E545K	0.235	3398.9	10891	152957	111	679.2							0.3
375	54	T1	N0	G2	100	100	negative	15	1	21	138954	140	9460							172883	115	800.5							0.4
376	47	T1	N0	G3	100	100	negative	20	10	21	166116	136	11150	PIK3CA	c.3140A>G	p.H1047R	0.256	3895.9	12901	222989	102	908.1							0.7
377	45	T1	N0	G2	100	100	negative	15	20	9	161656	139	11146							126619	112	539.8							0.5
378	68	T2	N0	G2	100	100	negative	5	1	6	291521	140	19771							209323	130	977.4							0.3
379	72	T1	N0	G2	100	100	negative	15	10	2	182438	139	12599	TP53	c.638G>T	p.R213L	0.404	7937.1	4322	325395	117	1465							0.4
380	51	T2	N0	G2	90	100	negative	20	10	17	134335	142	9038							148577	118	676.3							0.2
381	54	T1	N1	G3	100	100	negative	35	15	20	157451	142	10827							176266	130	831.6							0.6
382	51	T1	N0	G2	95	0	negative	20	10	16	199276	138	13581							338263	112	1528	GATA3	c.1047+1G>-		0.277	1838	828	0.1
383	50	T1	N0	G2	70	100	negative	10	15	n.a.	213227	137	14403	PIK3CA	c.1633G>A	p.E545K	0.343	6207	21618	305271	105	1323	ARID1A	c.3199-1G>C		0.056	208.7	2511	0.3
384	45	T1	N0	G1	100	95	negative	5	4	8	413497	140	28896							481919	111	2152	GATA3	c.1047+2T>C		0.151	1288.6	1596	<10%
385	61	T1	N0	G1	80	90	negative	15	5	12	207705	143	14457	PIK3CA	c.1624G>A	p.E542K	0.154	1649.2	15482	91142	119	427.4							0.3
386	69	T1	N0	G2	100	100	negative	15	5	15	136387	140	9190	PIK3CA	c.3140A>G	p.H1047R	0.164	1838.9	11972	500978	116	2341							0.5
387	69	T1	N0	G2	100	100	negative	20	5	14	12567	138	8484	PIK3CA	c.1637A>C	p.Q546P	0.093	647.1	9902	274302	137	1271							0.6	CCND1	2.26
388	57	T1	N0	G2	90	20	negative	15	15	17	154447	138	10533							167097	128	797.1							0.3
389	71	T1	N0	G3	100	0	negative	20	15	38	165595	138	11316							110383	119	524.7	ARID1A	c.646delT	p.Y216Tfs*16	0.231	155.39	90	0.7
390	49	T1	N1	G2	100	100	negative	10	15	11	191104	138	13147	PIK3CA	c.3140A>T	p.H1047L	0.212	2857.4	24893	128031	119	617.3	GATA3	Chr10: 8,111,433 - 8,111,434delCA		0.385	787.8	217	0.5
391	61	T3	N0	G1	100	70	negative	2	5	9	240452	140	16395							103992	112	468.2							0.3
392	69	T2	N0	G2	100	100	negative	20	3	9	212097	138	14316							282931	116	1306							0.3
393	73	T1	N0	G2	100	10	negative	15	5	16	208509	141	14190	PIK3CA	c.3140A>T	p.H1047L	0.31	5275.8	18555	151040	110	648.7							0.7
394	47	T1	N0	G2	95	95	negative	15	5	5	142001	140	9775	PIK3CA	c.3140A>G	p.H1047R	0.331	5874.6	17138	517421	114	2428							0.5
395	71	T2	N0	G3	100	10	negative	40	2	35	166054	142	11544							128836	115	612.6							0.4
396	50	T1	N0	G1	100	50	negative	5	5	24	176441	137	12073	PIK3CA	c.1633G>A	p.E545K	0.23	3281.4	12670	240429	118	1109	GATA3	c.1060_1061insTG	p.T355*	0.224	742.1	469	0.4
397	52	T1	N0	G2	90	70	negative	20	5	17	157123	137	10697							387343	111	1747							0.6
398	64	T1	N1	G1	95	80	negative	15	10	15	205793	142	14142							708586	124	3313							0.5
399	46	T1	N0	G2	100	80	negative	15	10	15	97846	138	6538	PIK3CA	c.3140A>G	p.H1047R	0.346	6278	10972	348112	112	1577							0.4
400	50	T1	N0	G2	50	70	negative	5	15	n.a.	193260	142	13163							89360	112	381.6							0.4
401	70	T1	N0	G2	100	33	negative	15	5	8	145360	137	9648	PIK3CA	c.3140A>G	p.H1047R	0.132	1273.1	13047	827127	116	3544							0.5
402	54	T2	N1	G2	100	85	negative	10	5	19	138212	137	9461	PIK3CA	c.3140A>G	p.H1047R	0.071	367.2	15755	105937	114	489.3							0.3
403	51	T1	N1	G1	100	100	negative	5	15	10	161662	140	11253	PIK3CA	c.1624G>A	p.E542K	0.254	3812.6	9326	158553	121	717.1							0.4
404	65	T2	N0	G3	100	100	negative	25	5	11	169071	138	11564							226299	122	1062	GATA3	Chr10: 8,111,433 - 8,111,434delCA		0.232	1107.5	662	0.4
405	60	T2	N0	G2	100	65	negative	15	5	9	39539	139	2722							382324	122	1815	GATA3	Chr10: 8,111,433 - 8,111,434delCA		0.201	2060.9	1535	0.2
406	50	T2	N0	G2	100	100	negative	20	10	16	219160	140	15064	PIK3CA	c.1633G>A	p.E545K	0.241	3546.4	13820	376355	129	1779	ARID1A	c.1741C>T	p.Q581*	0.232	227.083	136	0.5
																							GATA3	c.843_844insTA	p.L283Tfs*12	0.363	1600.19	469
																							GATA3	c.878T>A	p.M293K	0.322	5530.41	3291
407	69	T1	N0	G3	90	60	negative	45	50	22	227009	144	15785							549111	136	2454							0.7
408	61	T1	N0	G3	100	100	negative	20	15	1	109428	137	6906	PIK3CA	c.3140A>T	p.H1047L	0.087	563.6	9045	201479	124	930.8							0.7
409	48	T2	N0	G2	95	60	negative	15	15	16	491293	141	33873							702106	133	3188							0.5
410	54	T2	N1	G2	85	70	negative	30	15	27	52061	134	3429	PIK3CA	c.3140A>G	p.H1047R	0.504	11213.6	3122	300278	97	1112							0.6	CCND1	2.37
411	44	T1	N0	G1	90	85	negative	10	3	11	180245	141	12521	PIK3CA	c.3140A>G	p.H1047R	0.108	869.1	14293	322841	127	1544							0.2
412	45	T2	N1	G3	65	75	negative	30	45	25	203029	144	14073	PIK3CA	c.1624G>A	p.E542K	0.533	12059.7	16945	441408	136	2027							0.4
														TP53	c.393_395del	p.N131del	0.453	9287.1	11337
413	46	T3	N1	G3	70	70	negative	45	15	30	240701	140	16698							838443	117	3749							0.7
414	57	T1	N0	G2	85	75	negative	25	1	29	184557	138	12491							429503	121	1972	GATA3	c.1318delA	p.T440Pfs*34	0.323	5533.6	2014	0.5
415	67	T1	N0	G2	90	40	negative	15	15	6	286439	144	19723							2539615	130	11774							0.6
416	57	T1	N0	G2	90	85	negative	15	15	15	153139	141	10502	ERBB2	c.2606T>G	p.L869R	0.355	6519.9	11095	622403	122	2850							0.5
417	51	T1	N0	G3	85	80	negative	40	15	20	234367	140	16092	PIK3CA	c.1633G>A	p.E545K	0.176	2090.7	18712	179193	120	801.4							0.3
418	51	T1	N0	G2	85	40	negative	20	15	13	189914	139	13199	PIK3CA	c.3140A>T	p.H1047L	0.538	12369.2	10742	1592535	106	6864							0.4
419	43	T1	N0	G3	85	100	negative	25	25	14	199994	142	13745	TP53	c.772G>T	p.E258*	0.551	12839.6	15233	246679	120	1153							0.6
420	58	T1	N0	G1	95	2	negative	10	10	24	219546	141	15209	PIK3CA	c.3140A>G	p.H1047R	0.109	878.5	17033	496002	110	2277	GATA3	c.997_998insT	p.N333Ifs*19	0.124	1108	2366	0.3
421	53	T2	N0	G2	90	85	negative	15	5	16	210153	138	14429							442186	120	2038							0.1
422	68	T2	N0	G1	90	80	negative	10	1	15	324358	141	22494	PIK3CA	c.3140A>G	p.H1047R	0.25	3722.3	31795	305264	120	1395							0.3
														ERBB2	c.2264T>C	p.L755S	~30%
423	69	T1	N0	G2	90	70	negative	20	5	12	242229	141	16564							649802	124	2679	GATA3	Chr10: 8,111,433 - 8,111,434delCA		0.388	7328.41	3687	0.3
424	73	T2	N1	G2	85	75	negative	20	1	14	201802	140	13746	PIK3CA	c.1636C>G	p.Q546E	0.416	8287.8	15263	74662	119	335.8	GATA3	c.1095delC	p.R366Efs*38	0.41	658.3	189	0.8
														PIK3CA	c.3140A>G	p.H1047R	0.422	8513.7	17619
425	45	T1	N0	G2	90	90	negative	25	15	8	17124	116	831							262733	82	684.2	GATA3	c.1221dupG	p.P408Afs*98	0.455	1754.5	437	0.8
426	45	T1	N0	G2	85	70	negative	15	5	19	196370	139	13344							284992	110	1367	GATA3	c.1210_1217del	p.S404Lfs*99	0.458	8152.4	1658	0.7
427	64	T1	N0	G2	85	90	negative	15	5	7	224555	141	15380	PIK3CA	c.1633G>A	p.E545K	0.242	3579.8	17363	270553	112	1315							0.5
428	58	T1	N0	G3	90	90	negative	40	15	12	239464	138	16370	PIK3CA	c.1633G>A	p.E545K	0.297	4931.8	11919	220977	111	1060							0.7	CCND1	3.04
429	57	T2	N0	G2	100	0	negative	15	5	21	221450	138	15091	PIK3CA	c.1624G>A	p.E542K	0.273	4303.8	21395	214007	108	1029							0.6
430	45	T2	N0	G2	85	85	negative	20	10	22	352338	139	23867							165025	111	800.3	GATA3	Chr10: 8,111,433 - 8,111,434delCA		0.344	464.5	153	0.5
431	42	T1	N0	G2	90	60	negative	20	15	14	244043	139	16486	TP53	c.413C>T	p.A138V	0.227	3199.8	11828	517848	111	2533							0.7
432	61	T1	N0	G2	85	85	negative	35	20	16	240591	135	15398							183281	111	809.6	GATA3	c.1090A>G	p.R364G	0.384	2121.56	562	0.5
433	68	T1	N0	G2	100	100	negative	20	5	14	121600	127	6717							165082	108	784.5							0.6
434	49	T2	N0	G2	100	85	negative	30	20	17	248948	140	16294							513603	112	2470							0.5
435	46	T1	N0	G1	100	100	negative	15	15	14	417069	142	27561							105933	117	497.9							0.5
436	67	T3	N0	G2	100	10	negative	20	5	22	179388	127	10568	PIK3CA	c.1633G>A	p.E545K	0.16	1784.4	4317	154017	103	663.3							0.2
437	50	T1	N0	G2	60	90	negative	25	20	16	365175	135	23464	PIK3CA	c.3140A>G	p.H1047R	0.245	123.6	19024	101010	118	463.7							0.6
438	54	T1	N0	G2	100	80	negative	15	15	20	173504	144	11286							271682	118	1318							0.5
439	58	T1	N0	G2	100	100	negative	15	1	0	380822	134	23111							693982	113	3384	ARID1A	c.2718C>G	p.N906K	0.519	11645.1	10171	<10%
440	70	T1	N0	G2	90	70	negative	25	5	21	165823	140	10979							112796	126	456.7							0.6
441	62	T1	N0	G3	100	15	negative	35	5	33	212076	137	13946	PIK3CA	c.3140A>G	p.H1047R	0.052	169.6	15569	186871	113	908.8							<10%
442	33	T1	N0	G3	100	25	negative	30	25	45	526879	137	34331							183538	114	864.8	GATA3	c.1275dupA	p.S426Ifs*80	0.265	2502.6	1604	0.6
443	66	T3	N1	G3	100	100	negative	25	1	14	204269	137	13396							125346	103	565.4	NRAS	c.19G>A	p.V7M	0.16	537.52	593	0.4
444	37	T2	N0	G2	70	85	negative	10	5	12	191943	137	12525	PIK3CA	c.3140A>G	p.H1047R	0.176	2092.9	18241	152570	123	666.8							0.3
445	53	T1	N0	G2	100	100	negative	10	10	10	243083	137	15923	PIK3CA	c.3140A>T	p.H1047L	0.164	1866.7	21339	216220	115	1012							0.3
446	50	T2	N0	G2	100	90	negative	15	8	24	158599	135	10101							124670	110	575.8							0.5
447	54	T1	N0	G2	100	0	negative	10	3	20	65564	135	4134	PIK3CA	c.3140A>G	p.H1047R	0.029	24.6	5190	222099	112	1059	GATA3	c.1221dupG	p.P408Afs*98	0.123	233.1	587	0.2
448	52	T1	N0	G2	90	90	negative	15	1	11	54657	135	3564	PIK3CA	c.1624G>A	p.E542K	0.023	7.3	2686	157927	112	760.1							0.1
449	44	T1	N0	G2	90	100	negative	15	30	16	106930	131	6997	PIK3CA	c.1624G>A	p.E542K	0.187	2313	3663	251263	104	1158							0.3
														PIK3CA	c.3202dupA	p.N1068K	0.149	1053.6	5603
450	70	T1	N0	G1	85	90	negative	10	5	15	181182	138	12157	PIK3CA	c.1633G>A	p.E545K	0.166	1896	8759	173084	119	796.1							0.3
451	68	T1	N1	G3	100	0	negative	25	15	39	156600	131	9953							640152	106	2904	GATA3	Chr10: 8,111,433 - 8,111,434delCA		0.235	3335.9	3382	0.6	CCND1	2.4
452	49	T1	N0	G2	100	100	negative	15	12	19	89691	134	5826	PIK3CA	c.1633G>A	p.E545K	0.301	5017.6	5352	1445169	112	6792	GATA3	Chr10: 8,111,433 - 8,111,434delCA		0.23	1473.9	876	0.6
453	38	T2	N0	G3	100	15	negative	65	25	35	254010	140	16232										GATA3	c.1326dupG	p.G443_*444insLEPCSMLTGPPARVPAVPFDLHFCRSSIMKPKRDGYMFLKAESKIMFATLQRSSLWCLCSNH	0.199	682.8	719	0.3
454	57	T2	N0	G2	100	90	negative	10	12	11	112958	140	7523	PIK3CA	c.1633G>C	p.E545Q	0.345	6202.6	7581	213715	121	1027							0.4
														PIK3CA	c.2176G>A	p.E726K	0.22	3032	6035	353916	122	1605
455	62	T2	N0	G2	90	100	negative	15	2	7	112630	136	7484							112511	123	515.3							0.2
456	65	T2	N0	G2	100	15	negative	20	1	33	103042	136	6955	TP53	c.672G>C	p.E224D	0.279	4460.2	3462	117841	114	498.2							0.7
457	66	T3	N0	G2	100	40	negative	20	5	9	132630	137	8918	PIK3CA	c.3140A>G	p.H1047R	0.363	6757.4	10593	147715	112	653.8							0.4
458	61	T1	N0	G2	100	100	negative	15	5	1	116411	142	7849	PIK3CA	c.3127A>G	p.M1043V	0.161	1787.9	9018	2843163	119	13171							0.6
459	39	T1	N0	G3	100	100	negative	20	25	12	105897	139	6974							777262	133	3540	ARID1A	c.5599dupC	p.S1868Ffs*33	0.33	1327.8	576	0.8	CCND1	2.29
460	71	T1	N0	G3	100	60	negative	50	30	26	36170	134	2301							297446	107	1344							0.8
461	40	T1	N0	G3	90	100	negative	30	5	14	85606	138	5707	PIK3CA	c.3140A>G	p.H1047R	0.359	6637.3	6595	809904	126	3754							0.7
462	65	T1	N0	G2	100	0	negative	30	15	21	78788	135	5195							159475	110	700.9							0.4
463	66	T1	N0	G2	85	90	negative	25	1	5	257502	144	17383							230567	137	1029							0.2
464	38	T2	N0	G2	95	90	negative	20	20	11	523699	135	35489	PIK3CA	c.2176G>A	p.E726K	0.099	725.1	19249	137690	114	571.5	GATA3	c.878T>A	p.M293K	0.156	217	223	0.5
																							ARID1A	c.4993+1G>T		0.089	347.33	1137
465	47	T2	N0	G2	95	0	negative	20	20	29	188172	138	12708	PIK3CA	c.1633G>A	p.E545K	0.263	4064.6	13431	217256	114	1010							0.3
														PIK3CA	c.2176G>A	p.E726K	0.194	2456.1	10361
														ESR1	c.1614C>T	p.D538G	0.159	1758.5	11740
466	66	T2	N0	G3	95	20	negative	30	2	24	196581	143	13155	PIK3CA	c.1637A>G	p.Q546R	0.214	2871.5	11651	93530	115	441.3							0.5
467	41	T1	N0	G2	90	75	negative	15	15	19	90368	137	5939							305121	108	1365							0.6
468	65	T2	N1	G2	100	100	negative	15	2	8	175045	142	11449							276629	111	1340	GATA3	Chr10: 8,111,433 - 8,111,434delCA		0.439	921.7	209	0.1
469	53	T1	N0	G3	85	100	negative	35	20	9	69330	145	4585	PIK3CA	c.1624G>A	p.E542K	0.205	2696.5	4154	670623	115	3277	ARID1A	c.1015_1029del	p.A345Sfs*1937	0.558	5908.92	927	0.7
470	60	T1	N0	G2	90	30	negative	15	1	5	81811	136	5322	PIK3CA	c.3140A>G	p.H1047R	0.265	4116.3	10061	388199	116	1786							n.a.
														TP53	c.626_627del	p.R209Kfs*6	0.182	2171.5	2242
471	43	T2	N0	G3	95	95	negative	30	20	19	93199	144	6236							423418	134	1989							0.4
472	43	T1	N0	G3	95	60	negative	30	15	11	7075	106	305							189166	81	541.9							0.6	CCND1	3.25
																														PAK1	7.2
473	60	T1	N0	G2	85	75	negative	35	1	14	102763	135	6797	PIK3CA	c.1634A>C	p.E545A	0.029	25.9	7849	612135	116	2908							0.4
														TP53	c.733G>A	p.G245S	0.201	2631.9	8534
474	54	T1	N0	G3	80	0	negative	80	15	45	111927	137	7469							1297506	116	5771							0.2
475	70	T3	N0	G3	95	0	negative	45	15	29	91282	139	6020	TP53	c.817C>T	p.R273C	0.455	9569.5	3303	911767	124	4329							0.4
476	36	T1	N0	G3	85	95	negative	65	35	40	95134	139	6151							166746	122	764							0.5
477	61	T1	N0	G2	85	90	negative	25	12	25	63533	138	4212	PIK3CA	c.1624G>A	p.E542K	0.044	129.2	6643	120399	111	517.6							0.2
478	35	T2	N1	G2	85	1	negative	40	30	32	86805	145	5863							152384	136	698.5	GATA3	c.1245dupG	p.L416Afs*90	0.198	326.22	341	0.4
479	52	T2	N0	G2	70	0	negative	20	20	34	101895	141	6924							108125	108	505.7	GATA3	c.1275dupA	p.S426Ifs*80	0.401	725.52	219	0.9	CCND1	2.47
480	45	T1	N1	G3	70	15	negative	45	12	38	148788	140	10214							154019	135	711							0.5
481	75	T1	N0	G2	95	0	negative	15	1	20	147566	138	9930							106745	116	494.9							0.6
482	52	T2	N0	G1	85	15	negative	5	1	10	149992	140	10105							148035	125	697.2							0.7
483	58	T1	N1	G2	85	85	negative	20	12	17	152738	138	10241							91068	115	427.6							0.4
484	45	T2	N0	G3	55	60	negative	60	65	32	182734	153	12403	PIK3CA	c.1633G>A	p.E545K	0.345	6176.7	14990	150609	139	712.7							0.7
485	72	T2	N0	G3	95	80	negative	30	20	16	154638	141	10569							133953	118	632.6	GATA3	c.1321_1322insCC	p.M442Pfs*33	0.507	1083.6	214	0.3
486	76	T2	N0	G3	95	85	negative	25	5	20	105373	145	7196							207779	138	921							0.7
487	53	T2	N0	G2	90	75	negative	15	10	25	171928	138	11699	TP53	c.832C>G	p.P278A	0.199	2583.6	6566	455998	122	2183							0.5
488	69	T2	N0	G2	85	85	negative	30	5	22	103642	137	7062	PIK3CA	c.3140A>G	p.H1047R	0.152	1641	7950	150404	117	657.9							0.6
489	60	T1	N0	G2	85	90	negative	15	1	17	111294	140	7613							140979	116	620.2							0.4
490	52	T1	N0	G1	95	95	negative	10	12	12	165247	144	11116	PIK3CA	c.3140A>G	p.H1047R	0.096	685	13797	145689	120	692.1							0.2
491	41	T1	N0	G3	90	60	negative	30	5	41	135306	140	9068							72780	111	346.2							0.2
492	57	T1	N0	G2	95	30	negative	15	15	23	205072	139	13687	PIK3CA	c.3140A>G	p.H1047R	0.304	5139.6	18703	180660	112	807.8							0.7
493	50	T2	N0	G2	75	55	negative	20	15	20	162708	139	10981							144096	115	669.6							0.5
494	58	T1	N0	G2	75	5	negative	20	10	23	139413	142	9499	PIK3CA	c.3140A>G	p.H1047R	0.165	1860.7	2000	966499	124	4469							0.4
495	60	T1	N0	G2	90	70	negative	25	1	2	67905	133	4486	PIK3CA	c.3140A>G	p.H1047R	0.38	7277.6	8238	147990	107	670.3	GATA3	c.1047+1->T		0.398	1055.23	327	0.3
496	70	T1	N0	G2	85	20	negative	10	1	12	201021	137	13602							168282	111	768.6							0.5
497	63	T2	N0	G1	90	1	negative	25	12	31	244619	141	16671	PIK3CA	c.2176G>A	p.E726K	0.404	7886.7	10178	400710	128	1918							0.6
														PIK3CA	c.3140A>G	p.H1047R	0.415	8317	19639
498	37	T2	N1	G3	85	75	negative	65	20	37	130905	140	8881							461278	117	2202							0.8
499	68	T1	N1	G2	100	85	negative	25	2	5	206105	141	13969							424043	119	2050							0.8
500	70	T1	N0	G2	95	85	negative	20	5	9	237901	148	16123							433093	127	1979	GATA3	c.728C>T	p.S243F	0.243	182.3	102	0.5
501	68	T1	N0	G1	85	95	negative	10	3	2	129376	136	8550							545685	115	2539							0.6
502	47	T1	N0	G2	95	85	negative	10	1	10	112477	139	7689	PIK3CA	c.1624G>A	p.E542K	0.152	1616.6	6276	153285	121	747.3							0.5
503	59	T2	N0	G3	85	55	negative	35	10	19	59059	133	3895	PIK3CA	c.3140A>G	p.H1047R	0.564	13295.2	4269	163313	109	759.9	GATA3	Chr10: 8,111,433 - 8,111,434delCA		0.368	2724.53	784	0.7
														TP53	c.743G>A	p.R248Q	0.537	12322.1	5864
504	65	T1	N0	G2	95	75	negative	12	1	1	222584	138	15238							146918	122	702.3							0.3
505	49	T2	N0	G1	85	85	negative	12	12	15	76402	134	5025	PIK3CA	c.3140A>G	p.H1047R	0.241	3544.9	6374	261431	104	979.1							0.7
506	39	T1	N0	G2	85	40	negative	20	20	19	453198	139	30253							328276	156	1527							0.6
507	46	T2	N0	G2	100	100	negative	30	40	18	36325	141	2418	PIK3CA	c.1633G>A	p.E545K	0.041	88.2	2135	1140690	169	5193	ARID1A	c.5953T>C	p.S1985P	0.338	5907.3	3758	0.4
																							GATA3	c.1276_1280del	p.S426Pfs*78	0.337	5746.6	3606
508	41	T2	N0	G2	85	55	negative	25	25	24	77978	138	5261	PIK3CA	c.1633G>A	p.E545K	0.6	14272	9340	312192	122	1325							0.5
														TP53	c.637C>T	p.R213*	0.203	2365.4	1724
509	58	T1	N0	G2	100	5	negative	20	15	28	126688	140	8665							353947	123	1499							0.6
510	38	T2	N0	G2	85	85	negative	20	30	10	133056	137	7574	PIK3CA	c.1637A>G	p.Q546R	0.415	8147.6	10809	353219	118	1526							0.2
511	71	T2	N0	G1	95	1	negative	12	1	16	160128	139	10820	PIK3CA	c.1633G>A	p.E545K	0.142	1449.1	11345	354947	119	1497							0.4
512	46	T1	N0	G2	85	75	negative	25	15	15	140598	138	9487							305046	119	1348							0.7
513	46	T1	N0	G2	65	85	negative	15	15	18	68678	136	4523							99324	147	449.8							0.3
514	67	T1	N0	G2	100	40	negative	10	2	2	164468	140	11132	PIK3CA	c.3140A>G	p.H1047R	0.489	10686.6	15082	1899394	123	7879							0.7
515	61	T2	N0	G3	95	60	negative	35	5	12	39472	118	2028	PIK3CA	c.1633G>A	p.E545K	0.384	5303.2	1333	318284	85	946.7							0.8	CCND1	2.32
																														PAK1	3.15
516	57	T1	N0	G3	100	100	negative	20	1	3	109741	139	7223							102937	125	474.6							0.3
517	52	T1	N0	G3	100	100	negative	25	10	18	114879	134	7520							242794	107	1076							0.5
518	51	T1	N0	G3	100	20	negative	50	35	29	130286	133	8733							245331	112	1067	GATA3	c.1314delG	p.V439Sfs*35	0.175	1413.1	1181	n.a.
519	45	T1	N0	G3	100	10	negative	25	40	45	135111	132	8869	TP53	c.659A>G	p.Y220C	0.205	2707.4	7155	221377	112	985.7							0.3
520	45	T1	N2	G2	95	50	negative	25	10	n.a.	141589	131	9182							139330	116	596.7							0.5
521	68	T2	N1	G2	100	0	negative	20	10	27	146263	139	9678	PIK3CA	c.3140A>G	p.H1047R	0.373	7038.8	15955	207679	116	966.1							0.6
522	49	T1	N0	G2	100	100	negative	20	20	17	211091	134	13877							511995	106	2256							0.7
523	54	T1	N1	G2	100	30	negative	15	15	21	176691	136	11352							258970	114	1163							0.5
524	43	T1	N0	G1	90	100	negative	10	15	16	176996	137	11738	TP53	c.707A>C	p.Y236S	0.162	1816.5	13744	205791	139	988.9							0.3
525	45	T2	N0	G3	100	100	negative	75	70	36	100802	149	6620	PIK3CA	c.3140A>G	p.H1047R	0.485	10518.5	10207	301930	126	1307							0.8
526	68	T1	N0	G2	100	0	negative	15	5	18	246018	138	16361							319156	123	1440							0.4
527	64	T2	N0	G2	100	30	negative	10	1	14	190725	138	12946	PIK3CA	c.1624G>A	p.E542K	0.181	2194.8	10623	368917	123	1686	GATA3	c.1097G>A	p.R366Q	0.213	1637.6	1138	0.6
528	48	T2	N0	G2	95	1	negative	20	15	22	63702	136	4134	PIK3CA	c.1624G>A	p.E542K	0.031	35.9	4047	330515	113	1451							0.7
529	57	T2	N0	G2	100	100	negative	10	1	3	163259	136	10457							381305	115	1726							0.6
530	46	T2	N0	G2	100	100	negative	5	5	18	186297	142	12382							281575	142	1237	BRAF	c.1799T>A	p.V600E	0.262	2060.7	1019	0.8
																							GATA3	Chr10: 8,111,433 - 8,111,434delCA		0.362	4154.4	1226
531	60	T1	N0	G1	100	60	negative	5	3	10	118276	137	7840	PIK3CA	c.1624G>A	p.E542K	0.736	19821.4	5513	120970	184	558							0.6
532	49	T2	N0	G3	60	95	negative	25	30	15	57596	133	3805	PIK3CA	c.1636C>A	p.Q546K	0.216	2327.6	1531	293878	104	1293							0.6
533	43	T3	N1	G2	100	60	negative	30	15	17	151502	139	10224							198442	125	929.2	GATA3	c.982_986del	p.W328Efs*22	0.418	5323.2	1250	0.7
534	52	T2	N0	G3	100	80	negative	45	25	22	145713	135	9436	PIK3CA	c.1633G>A	p.E545K	0.338	6042.9	11188	133984	161	634							0.4
														TP53	c.437G>A	p.W146*	0.475	10259	5196
535	54	T2	N0	G1	70	70	negative	10	1	5	165305	137	11006	PIK3CA	c.1633G>A	p.E545K	0.247	3687.5	9036	339692	119	16438	ARID1A	c.5965C>T	p.R1989*	0.251	3276.8	1734	0.3
536	62	T1	N0	G3	100	100	negative	15	15	18	109281	135	7134	PIK3CA	c.1624G>A	p.E542K	0.091	610.3	10402	155836	151	729	ARID1A	c.3634C>T	p.Q1212*	0.036	46.4	1419	0.5
														PIK3CA	c.3140A>G	p.H1047R	0.037	63.8	5527				GATA3	c.784G>C	p.E262Q	0.074	181.4	853
														TP53	c.722C>T	p.S241F	0.038	69.8	5172
537	43	T1	N0	G2	100	85	negative	20	10	15	154499	140	10122							156695	143	704.1							0.6
538	46	T2	N1	G3	85	25	negative	85	50	67	139394	137	5156							371197	137	1776							0.4
539	43	T1	N0	G3	85	85	negative	45	30	20	210295	136	14331							361875	117	1696							0.7
540	54	T1	N0	G2	60	10	negative	15	15	32	164202	139	10957	ERBB2	c.2310_2311insGCATACGTGATG	p.E770delinsEAYVM	0.264	3968.7	13559	107480	152	513.8							0.6
541	67	T1	N0	G2	100	100	negative	5	1	9	186734	136	12424							120914	134	583.7							0.1
542	56	T1	N0	G3	15	0	negative	35	25	35	152816	136	9898	PIK3CA	c.3140A>G	p.H1047R	0.072	378.6	14240	335390	113	1435							0.3
														TP53	c.733G>A	p.G245S	0.19	2384.5	9748
543	66	T3	N0	G2	95	85	negative	25	1	17	98971	134	6354	PIK3CA	c.3140A>G	p.H1047R	0.183	2237.2	9028	266342	115	1113							0.3
544	66	T1	N0	G2	100	5	negative	15	1	19	102884	132	6817	PIK3CA	c.3140A>G	p.H1047R	0.26	4011	9193	246771	107	1063							0.6	CCND1	3.15
																														PAK1	3.13
545	69	T1	N0	G2	100	5	negative	25	10	11	120284	133	7938	PIK3CA	c.1636C>A	p.Q546K	0.126	1158.4	5339	258154	119	1073							0.3
546	55	T1	N0	G2	30	0	negative	20	15	45	93084	135	6160	ERBB2	c.2305G>T	p.D769Y	0.268	4202.4	3272	140500	136	664.7							0.4
547	41	T1	N0	G2	85	55	negative	15	15	21	35461	131	2322	PIK3CA	c.1633G>A	p.E545K	0.132	887	1372	220726	102	898.5	GATA3	c.878T>A	p.M293K	0.166	377	382	0.3
														ERBB2	c.2301C>G	p.I767M	0.026	12.6	1248
548	49	T3	N0	G2	95	0	negative	10	5	18	409407	142	27274	PIK3CA	c.1633G>A	p.E545K	0.033	42.4	18142	303171	141	1331							0.5
549	60	T1	N0	G3	95	20	negative	30	20	30	104470	136	6889							263713	112	1102							0.4
550	58	T1	N1	G2	85	30	negative	25	5	8	335780	139	22197							287457	115	1238							0.3
551	52	T1	N0	G2	70	100	negative	10	15	19	172332	139	11682	ERBB2	c.2264T>C	p.L755S	~10%			337602	122	1376							0.2
552	41	T2	N0	G2	70	90	negative	15	5	17	409430	139	27899	PIK3CA	c.1624G>A	p.E542K	0.191	2420.5	26602	292697	118	1230							0.7
553	60	T1	N0	G2	95	90	negative	25	5	14	262499	138	17794	PIK3CA	c.1624G>A	p.E542K	0.331	5854.1	21407	316115	115	1375							0.5
554	43	T2	N0	G3	75	85	negative	30	15	19	558715	137	37801							289231	115	1287							0.3
555	58	T1	N0	G3	85	75	negative	25	1	13	71122	128	4421	PIK3CA	c.3068G>A	p.R1023Q	0.026	15.7	3824	361220	97	1389							0.2
556	45	T1	N0	G2	90	95	negative	20	5	16	1535158	138	102343	PIK3CA	c.1624G>C	p.E542Q	0.14	1382.3	82285	397830	124	27030	ARID1A	c.3391C>T	p.Q1131*	0.073	174.5	864	0.3
557	48	T2	N0	G1	75	85	negative	10	10	16	85772	139	5590	PIK3CA	c.1633G>A	p.E545K	0.209	2811.1	5870	363458	130	19360							0.6
558	68	T2	N0	G2	100	100	negative	20	5	4	68497	139	4577							352654	116	1532							0.6
559	42	T1	N0	G2	90	100	negative	15	0	13	110160	138	7382							302831	119	1386							0.3
560	62	T2	N0	G2	90	85	negative	20	5	10	215822	140	14853							2110840	122	9015							0.5
561	43	T1	N0	G2	90	95	negative	20	15	14	134418	138	8960							365130	115	1650							0.5
562	63	T1	N2	G3	100	15	negative	20	5	20	139876	137	9320	PIK3CA	c.3140A>G	p.H1047R	0.36	6669.6	15346	426494	116	1949							0.7	CCND1	3.25
563	59	T3	N0	G2	90	70	negative	15	5	15	163407	140	10787	PIK3CA	c.1633G>A	p.E545K	0.286	4649.3	19932	338845	117	1552							0.4
564	50	T1	N0	G1	70	60	negative	10	10	19	210280	139	13979	PIK3CA	c.1624G>A	p.E542K	0.16	1775.6	12499	386675	122	1785	HRAS	c.403C>T	p.R135*	0.134	1295.11	2018	0.7
565	55	T2	N0	G3	95	20	negative	35	5	21	75199	140	5051	PIK3CA	c.1633G>A	p.E545K	0.214	2902.1	8596	371871	118	1703	ARID1A	c.2718C>G	p.N906K	0.659	15474.1	1807	0.6
566	62	T2	N0	G2	90	80	negative	1	1	12	64534	142	6397	PIK3CA	c.3140A>G	p.H1047R	0.091	620.2	4869	605625	117	2788							0.2
567	66	T1	N0	G2	90	80	negative	20	5	14	93107	139	6360							392991	117	1582							0.6
568	61	T1	N0	G2	95	100	negative	15	1	7	89374	138	6155	PIK3CA	c.1633G>A	p.E545K	0.159	1772.6	3254	298729	122	1207							0.5
569	54	T1	N0	G2	90	5	negative	10	10	15	97156	137	6674	PIK3CA	c.3140A>G	p.H1047R	0.128	1185.4	7399	378502	118	1576							0.4
570	52	T1	N1	G3	90	75	negative	50	15	15	22198	131	1430							317437	96	1141							0.4
571	71	T2	N0	G2	75	90	negative	15	1	15	91649	136	6138	PIK3CA	c.3140A>G	p.H1047R	0.272	4313.9	7488	365134	108	1581							0.5
572	73	T2	N0	G2	100	100	negative	25	5	12	19657	136	1310							294218	107	1210							0.6
573	42	T2	N0	G2	100	100	negative	15	20	14	41204	134	2599	PIK3CA	c.1624G>A	p.E542K	0.144	1477.2	7012	223759	109	970.5							0.2
574	69	T1	N0	G2	100	100	negative	15	1	8	57286	136	3884							247653	121	1029							0.2
575	48	T1	N0	G2	95	95	negative	15	20	12	52225	135	3485	PIK3CA	c.1633G>A	p.E545K	0.04	79.2	5809	283305	109	1253							0.2
576	49	T1	N0	G2	90	20	negative	15	20	16	52710	133	3521	PIK3CA	c.1624G>A	p.E542K	0.078	442.8	3370	248000	111	1066							0.3
577	61	T2	N0	G2	90	30	negative	1	1	12	62693	138	4273							215821	122	932.1							0.3
578	52	T1	N0	G2	80	90	negative	5	10	19	102136	140	6896							268577	122	1143							0.3
579	57	T1	N0	G2	70	90	negative	5	35	16	42867	143	2920	PIK3CA	c.1633G>A	p.E545K	0.3	5025.3	2236	223307	122	980.5							0.7
580	46	T3	N1	G2	70	80	negative	10	20	14	38414	127	2262							437865	101	1426							0.5
581	61	T2	N0	G2	100	100	negative	10	5	15	30015	120	1506							269126	111	1073							0.7
582	47	T1	N0	G2	90	100	negative	15	10	16	104576	137	7129							344706	113	1463							0.6
583	75	T2	N0	G2	100	1	negative	5	10	18	64727	137	4432							721859	117	3171	ARID1A	c.1582C>T	p.Q528*	0.075	200.9	892	0.7
																							ARID1A	c.3832_3833insACTACCCC		0.169	255.4	257
584	43	T1	N0	G3	85	90	negative	25	25	16	73117	138	5019							332936	119	1473	ARID1A	c.3218G>T	p.W1073L	0.178	2130.6	2204	0.5
585	43	T2	N0	G3	80	80	negative	20	10	14	84038	137	5742	PIK3CA	c.1634A>C	p.E545A	0.098	722.7	5337	419506	115	1757							0.4
														PIK3CA	c.3139C>T	p.H1047Y	0.085	534.6	6744
586	59	T1	N0	G2	90	0	negative	5	10	18	132540	141	9160							377130	117	1632							0.3
587	64	T2	N0	G2	100	80	negative	15	5	16	108975	138	7282							461893	109	2081							0.7
588	56	T3	N0	G2	70	30	negative	10	5	10	63180	138	4304	PIK3CA	c.3140A>T	p.H1047L	0.326	5715.4	5109	359491	125	1563							0.7
589	50	T3	N0	G2	50	80	negative	15	15	19	74115	138	5076							428976	119	1867							0.8
590	70	T2	N0	G2	95	15	negative	10	1	16	97147	135	6664							460432	110	2005							0.1
591	62	T2	N0	G2	100	0	negative	1	0	15	169354	140	11663	PIK3CA	c.3140A>G	p.H1047R	0.152	1622.7	10991	128840	130	547.9							0.2
592	41	T2	N0	G1	90	90	negative	10	5	16	96287	138	6661							308994	133	1291							0.3
593	57	T2	N1	G3	90	70	negative	15	20	18	104466	140	7179	PIK3CA	c.1624G>A	p.E542K	0.215	2933.1	6416	411134	118	1727							0.3
594	70	T2	N0	G2	80	1	negative	10	5	22	225621	137	15215	PIK3CA	c.1624G>A	p.E542K	0.209	2798.4	12272	520473	114	2176							0.6	CCND1	2.77
														PIK3CA	c.3140A>G	p.H1047R	0.034	45.2	17887
														ERBB2	c.2329G>T	p.V777L	0.233	3327.7	19252
595	46	T1	N0	G1	100	100	negative	10	10	17	69288	137	4618	PIK3CA	c.1624G>A	p.E542K	0.205	2707.1	2772	436569	116	1761							0.7
596	42	T2	N0	G2	90	90	negative	5	15	11	64005	137	4332	PIK3CA	c.2176G>A	p.E726K	0.048	137.1	2220	354507	126	1568							0.5
597	72	T2	N0	G2	90	90	negative	5	10	8	57444	137	3932							362236	126	1431							0.6
598	69	T2	N0	G2	100	0	negative	10	1	18	74895	135	5051	ESR1	c.1610A>G	p.Y537C	0.178	2133.1	4229	318179	112	1343	ARID1A	c.4994-1G>T		0.36	3012.9	906	0.6	CCND1	4.4
																														PAK1	5.37
599	46	T3	N0	G3	70	80	negative	15	1	15	62070	137	4203							437807	128	1821							0.4
600	60	T1	N0	G2	90	90	negative	1	0	13	83136	134	5584	TP53	c.704A>G	p.N235S	0.549	12730.5	6375	357577	115	1548							0.6
601	65	T2	N0	G3	95	90	negative	35	3	19	85083	138	5799							312234	115	1361							0.6
602	45	T1	N0	G2	100	90	negative	20	10	23	87831	133	5679	PIK3CA	c.2176G>A	p.E726K	0.109	881.7	2816	308666	106	1187							0.3
														PIK3CA	c.3140A>G	p.H1047R	0.093	654.4	5094
603	52	T2	N0	G3	80	95	negative	30	10	16	90798	139	6099	ERBB2	c.2264T>C	p.L755S	~30%			579630	115	2530							0.1
604	46	T1	N0	G2	70	0	negative	15	20	18	69527	139	4669	PIK3CA	c.1633G>A	p.E545K	0.108	867.2	3958	369611	130	1468							0.3
605	67	T1	N0	G2	100	15	negative	15	5	14	86354	140	5926							321011	127	1393							0.2
606	64	T2	N0	G3	95	60	negative	35	10	26	20128	126	1162	ERBB2	c.2524G>A	p.V842I	0.028	19.6	1550	2587945	84	6014	KRAS	c.531_533del	p.K180Sfs*9	0.446	1131.2	242	0.6	CCND1	3.12
607	70	T2	N0	G2	60	40	negative	1	1	24	142852	138	9666							376564	126	1585							0.7
608	70	T1	N0	G2	100	100	negative	10	10	6	54866	134	3636	ERBB2	c.2326_2327insTGGCTG	p.G776delinsVAG	0.241	3418.9	2725	571567	107	2457							0.4
														TP53	c.689C>T	p.T230I	0.026	14.1	2414
609	62	T2	N0	G2	100	15	negative	25	5	19	139093	140	9460	PIK3CA	c.1624G>A	p.E542K	0.346	6287.5	8186	314981	122	1211							0.8	CCND1	3
610	75	T1	N0	G2	100	90	negative	10	10	14	108116	136	7219	PIK3CA	c.3140A>G	p.H1047R	0.124	1131	6926	338526	119	1395	GATA3	c.982_989del	p.W328Efs*21	0.145	699.193	919	0.5
611	53	T2	N3	G3	70	15	negative	75	15	n.a.	59054	127	3613	TP53	c.833C>G	p.P278R	0.259	2558.7	1279	435158	120	2014							0.4
612	49	T1	N0	G2	90	90	negative	20	25	12	25409	97	794							388885	113	1742							0.6	CCND1	2.61
613	53	T1	N0	G3	100	100	negative	25	5	10	67710	129	4089	PIK3CA	c.3140A>G	p.H1047R	0.192	2447.5	7296	351129	126	1605							0.3
614	58	T1	N0	G2	100	100	negative	15	10	19	54979	124	3252							316608	115	1335							0.5
615	49	T2	N0	G2	100	100	negative	15	10	13	80109	135	5358	PIK3CA	c.1633G>A	p.E545K	0.187	2332.8	9270	399568	131	1714							0.2
616	49	T1	N1	G2	80	60	negative	15	15	23	86080	133	5731	TP53	c.626_627del	p.R209Kfs*6	0.427	8583.6	2519	369763	126	1585							0.5
617	50	T1	N0	G2	100	95	negative	15	5	16	71459	129	4399	PIK3CA	c.1633G>A	p.E545K	0.108	879.1	8052	362935	110	1473							0.1
618	43	T1	N0	G3	90	85	negative	30	1	9	69474	135	4659							405880	138	1594	GATA3	c.1048-1G>A		0.341	1556	507	0.4
619	51	T1	N0	G2	70	100	negative	5	1	14	31705	93	7622	PIK3CA	c.3140A>G	p.H1047R	0.206	1903.4	1368	273994	117	1052							0.2
620	62	T1	N0	G2	100	40	negative	10	5	19	19806	89	436	PIK3CA	c.3140A>G	p.H1047R	0.113	374.7	769	382686	109	1668							0.6
621	57	T1	N0	G2	80	100	negative	15	5	13	26521	91	375	PIK3CA	c.1633G>A	p.E545K	0.229	1651	1013	352903	117	1565	GATA3	Chr10: 8,111,433 - 8,111,434delCA		0.039	45.1	1065	0.4
622	55	T3	N0	G3	100	15	negative	25	1	13	64970	134	3996							417625	122	1713							0.7	CCND1	3.55
