# Supplementary material for: TP53 mutations are associated with primary endocrine resistance in luminal early breast cancer
Source: Cancer Med. 2021 Nov 14;10(23):8581–94. doi: 10.1002/cam4.4376 (PMC8633262; doi:10.1002/cam4.4376)
Supplement: Supplementary file 4 — Table S3 [file CAM4-10-8581-s007.xlsx]

## Sheet: Tabelle1
			Oncotype DX Recurrence Score						P-Value
			low risk		intermediate risk		high risk
			RS 0-11		RS 12-25		RS 26-100
	Association with Mutations
	ARID1A	mut	6	(4.2)	20	(5.5)	6	(5.9)	.5319
		wt	136	(95.8)	342	(94.5)	95	(94.1)
	ERBB2	mut	3	(2.1)	8	(2.2)	4	(4.0)	.4027
		wt	139	(97.9)	354	(97.8)	97	(96.0)
	GATA3	mut	21	(14.8)	65	(18.0)	15	(14.9)	.8838
		wt	121	(85.2)	297	(82.0)	86	(85.1)
	PIK3CA	mut	65	(45.8)	176	(48.6)	24	(23.8)	.0027
		wt	77	(54.2)	186	(51.4)	77	(76.2)
	TP53	mut	8	(5.6)	30	(8.3)	16	(15.8)	.0083
		wt	134	(94.4)	332	(91.7)	85	(84.2)
	Association with Amplifications
	CCND1 (dPCR)	amp	3	(8.8)	19	(15.8)	9	(21.4)	.1358
		n-amp	31	(91.2)	101	(84.2)	33	(78.6)
	ERBB2 (FISH)	amp	0	(0.0)	1	(0.3)	4	(4.0)	.0020
		n-amp	142	(100.0)	361	(99.7)	97	(96.0)
	FGFR1 (dPCR)	amp	0	(0.0)	2	(1.7)	4	(9.5)	.0122
		n-amp	34	(100.0)	118	(98.3)	38	(90.5)
	PAK1 (dPCR)	amp	1	(2.9)	4	(9.5)	0	(0.0)	.3800
		n-amp	33	(97.1)	116	(90.5)	42	(100.0)
