# Supplementary material for: TP53 mutations are associated with primary endocrine resistance in luminal early breast cancer
Source: Cancer Med. 2021 Nov 14;10(23):8581–94. doi: 10.1002/cam4.4376 (PMC8633262; doi:10.1002/cam4.4376)
Supplement: Supplementary file 5 — Table S4 [file CAM4-10-8581-s004.xlsx]

## Sheet: Tabelle1
		all cases										TAM-Cohort										AI-Cohort
baseline Ki67		0-9%		10-19%		20-34%		35-100%		P-Value		0-9%		10-19%		20-34%		35-100%		P-Value		0-9%		10-19%		20-34%		35-100%		P-Value
Association with Mutations
ARID1A	mut	4	(5.6)	8	(3.3)	18	(8.1)	3	(3.6)	.5185		2	(6.3)	3	(2.6)	10	(10.0)	1	(2.7)	.5365		2	(5.0)	5	(3.9)	8	(6.6)	2	(4.3)	.7338
	wt	68	(94.4)	236	(96.7)	204	(91.9)	81	(96.4)			30	(93.7)	114	(97.4)	90	(90.0)	36	(97.3)			38	(95.0)	122	(96.1)	113	(93.4)	44	(95.7)
ERBB2	mut	2	(2.8)	10	(4.1)	5	(2.3)	1	(1.2)	.2462		0	(0.0)	3	(2.6)	4	(4.0)	0	(0.0)	.8146		2	(5.0)	7	(5.5)	1	(0.8)	1	(2.2)	.0995
	wt	70	(97.2)	234	(95.9)	217	(97.7)	83	(98.8)			32	(100.0)	114	(97.4)	96	(96.0)	37	(100.0)			38	(95.0)	120	(94.5)	120	(99.2)	45	(97.8)
GATA3	mut	13	(18.1)	36	(14.8)	41	(18.5)	13	(15.5)	.8675		9	(28.1)	21	(17.9)	25	(25.0)	5	(13.5)	.5201		4	(10.0)	15	(11.8)	16	(13.2)	8	(17.4)	.2846
	wt	59	(81.9)	208	(85.2)	181	(81.5)	71	(84.5)			23	(71.9)	96	(82.1)	75	(75.0)	32	(86.5)			36	(90.0)	112	(88.2)	105	(86.8)	38	(82.6)
PIK3CA	mut	35	(48.6)	127	(52.0)	83	(37.4)	24	(28.6)	.0001		16	(50.0)	61	(52.1)	35	(35.0)	11	(29.7)	.0051		19	(47.5)	66	(52.0)	48	(39.7)	13	(28.3)	.0093
	wt	37	(51.4)	117	(48.0)	139	(62.6)	60	(71.4)			16	(50.0)	56	(47.9)	65	(65.0)	26	(70.3)			21	(52.5)	61	(48.0)	73	(60.3)	33	(71.7)
TP53	mut	2	(2.8)	15	(6.1)	18	(8.1)	21	(25.0)	<.0001		0	(0.0)	8	(6.8)	8	(8.0)	10	(27.0)	.0003		2	(5.0)	7	(5.5)	10	(8.3)	10	(21.7)	.0039
	wt	70	(97.2)	229	(93.9)	204	(91.9)	63	(75.0)			32	(100.0)	109	(93.2)	92	(92.0)	27	(73.0)			38	(95.0)	120	(94.5)	111	(91.7)	36	(78.3)
Association with Amplifications
CCND1 (dPCR)	amp	1	(6.3)	6	(9.5)	14	(18.7)	11	(24.4)	.0173		0	(0.0)	1	(4.3)	7	(19.4)	3	(13.6)	.1627		1	(11.1)	5	(12.5)	7	(17.9)	8	(34.8)	.0380
	n-amp	15	(93.7)	57	(90.5)	61	(81.3)	34	(75.6)			7	(100.0)	22	(95.7)	29	(80.6)	19	(86.4)			8	(88.9)	35	(87.5)	32	(82.1)	15	(65.2)
ERBB2 (FISH)	amp	0	(0.0)	1	(0.4)	4	(1.8)	3	(3.6)	.0153		0	(0.0)	1	(0.9)	2	(2.0)	1	(2.7)	.2361		0	(0.0)	0	(0.0)	1	(0.8)	3	(6.5)	.0046
	n-amp	72	(100.0)	243	(99.6)	218	(98.2)	81	(96.4)			32	(100.0)	116	(99.1)	98	(98.0)	36	(97.3)			40	(100.0)	127	(100.0)	120	(99.2)	43	(93.5)
FGFR1 (dPCR)	amp	0	(0.0)	2	(3.2)	2	(2.7)	2	(4.4)	.4851		0	(0.0)	2	(8.7)	1	(2.8)	2	(9.1)	.6609		0	(0.0)	0	(0.0)	1	(2.6)	0	(0.0)	.7220
	n-amp	16	(100.0)	61	(96.8)	73	(97.3)	43	(95.6)			7	(100.0)	21	(91.3)	35	(97.2)	20	(90.9)			9	(100.0)	40	(100.0)	38	(97.4)	23	(100.0)
PAK1 (dPCR)	amp	0	(0.0)	3	(4.8)	1	(1.3)	1	(2.2)	.7067		0	(0.0)	0	(0.0)	1	(2.8)	0	(0.0)	.8480		0	(0.0)	3	(7.5)	0	(0.0)	1	(4.3)	.6726
	n-amp	16	(100.0)	60	(95.2)	74	(98.7)	44	(97.8)			7	(100.0)	23	(100.0)	35	(97.2)	22	(100.0)			9	(100.0)	37	(92.5)	39	(100.0)	22	(95.7)
		all cases										TAM-Cohort										AI-Cohort
post-pET Ki67		0-9%		10-19%		20-34%		35-100%		P-Value		0-9%		10-19%		20-34%		35-100%		P-Value		0-9%		10-19%		20-34%		35-100%		P-Value
Association with Mutations
ARID1A	mut	15	(4.6)	13	(7.0)	4	(4.6)	1	(4.5)	.7662		6	(7.0)	6	(5.0)	3	(5.0)	1	(5.3)	.6251		9	(3.3)	7	(11.1)	1	(3.7)	0	(0.0)	.3373
	wt	312	(95.4)	173	(93.0)	83	(95.4)	21	(95.5)			80	(93.0)	115	(95.0)	57	(95.0)	18	(94.7)			232	(96.7)	56	(88.9)	26	(96.3)	3	(100.0)
ERBB2	mut	6	(1.8)	10	(5.4)	2	(2.3)	0	(0.0)	.6345		0	(0.0)	5	(4.1)	2	(3.3)	0	(0.0)	.4581		6	(2.5)	5	(7.9)	0	(0.0)	0	(0.0)	.6977
	wt	321	(98.2)	176	(94.6)	85	(97.7)	22	(100.0)			86	(100.0)	116	(95.9)	58	(96.7)	19	(100.0)			235	(97.5)	58	(92.1)	27	(100.0)	3	(100.0)
GATA3	mut	55	(16.8)	31	(16.7)	14	(16.1)	3	(13.6)	.7443		23	(26.7)	25	(20.7)	10	(16.7)	2	(10.5)	.0573		32	(13.3)	6	(9.5)	4	(14.8)	1	(33.3)	.8497
	wt	272	(83.2)	155	(83.3)	73	(83.9)	19	(86.4)			63	(73.3)	96	(79.3)	50	(83.3)	17	(89.5)			209	(86.7)	57	(90.5)	23	(85.2)	2	(66.7)
PIK3CA	mut	152	(46.5)	73	(39.2)	32	(36.8)	12	(54.5)	.2798		40	(46.5)	49	(40.5)	22	(36.7)	12	(63.2)	.9093		112	(46.5)	24	(38.1)	10	(37.0)	0	(0.0)	.0687
	wt	175	(53.5)	113	(60.8)	55	(63.2)	10	(45.5)			46	(53.5)	72	(59.5)	38	(63.3)	7	(36.8)			129	(53.5)	39	(61.9)	17	(63.0)	3	(100.0)
TP53	mut	16	(4.9)	19	(10.2)	16	(18.4)	5	(22.7)	<.0001		3	(3.5)	8	(6.6)	11	(18.3)	4	(21.1)	.0005		13	(5.4)	10	(15.9)	5	(18.5)	1	(33.3)	.0005
	wt	311	(95.1)	167	(89.8)	71	(81.6)	17	(77.3)			83	(96.5)	113	(93.4)	49	(81.7)	15	(78.9)			228	(94.6)	53	(84.1)	22	(81.5)	2	(66.7)
Association with Amplifications
CCND1 (dPCR)	amp	18	(17.8)	7	(12.3)	6	(19.4)	1	(10.0)	.6727		1	(5.3)	3	(8.6)	6	(24.0)	1	(11.1)	.1582		17	(20.7)	4	(18.2)	0	(0.0)	0	(0.0)	.2409
	n-amp	83	(82.2)	50	(87.7)	25	(80.6)	9	(90.0)			18	(94.7)	32	(9.4)	19	(76.0)	8	(88.9)			65	(79.3)	18	(81.8)	6	(100.0)	1	(100.0)
ERBB2 (FISH)	amp	1	(0.3)	2	(1.1)	4	(4.6)	1	(4.5)	.0015		0	(0.0)	0	(0.0)	3	(5.0)	1	(5.3)	.0057		1	(0.4)	2	(3.2)	1	(3.7)	0	(0.0)	.0619
	n-amp	326	(99.7)	184	(98.9)	83	(95.4)	21	(95.5)			86	(100.0)	121	(100.0)	57	(95.0)	18	(94.7)			240	(99.6)	61	(96.8)	26	(96.3)	3	(100.0)
FGFR1 (dPCR)	amp	3	(3.0)	1	(1.8)	1	(3.2)	1	(10.0)	.4851		2	(10.5)	1	(2.9)	1	(4.0)	1	(11.1)	.8546		1	(1.2)	0	(0.0)	0	(0.0)	0	(0.0)	.5891
	n-amp	98	(97.0)	56	(98.2)	30	(96.8)	9	(90.0)			17	(89.5)	34	(97.1)	24	(96.0)	8	(88.9)			81	(98.8)	22	(100.0)	6	(100.0)	1	(100.0)
PAK1 (dPCR)	amp	4	(4.0)	1	(1.8)	0	(0.09	0	(0.0)	.1650		0	(0.0)	1	(2.9)	0	(0.0)	0	(0.0)	.7640		4	(4.9)	0	(0.0)	0	(0.0)	0	(0.0)	.2734
	n-amp	97	(96.0)	56	(98.2)	31	(100.0)	10	(100.0)			19	(100.0)	34	(97.1)	25	(100.0)	9	(100.0)			78	(95.1)	22	(100.0)	6	(100.0)	1	(100.0)
