# Supplementary material for: TP53 mutations are associated with primary endocrine resistance in luminal early breast cancer
Source: Cancer Med. 2021 Nov 14;10(23):8581–94. doi: 10.1002/cam4.4376 (PMC8633262; doi:10.1002/cam4.4376)
Supplement: Supplementary file 6 — Table S5 [file CAM4-10-8581-s005.xlsx]

## Sheet: Tabelle 1
		all cases										TAM-Cohort										AI-Cohort
Classification of TP53 mutation	post-pET Ki67	0-9%		10-19%		20-34%		35-100%		P-Value		0-9%		10-19%		20-34%		35-100%		P-Value		0-9%		10-19%		20-34%		35-100%		P-Value
IARC TP53	(partially) functional	6	(1.8)	2	(1.1)	2	(2.3)	0	(0.0)			1	(1.2)	1	(0.8)	2	(3.3)	0	(0.0)			5	(2.1)	1	(1.6)	0	(0.0)	0	(0.0)
	n.a.	1	(0.3)	2	(1.1)	0	(0.0)	1	(4.5)			0	(0.0)	1	(0.8)	0	(0.0)	1	(5.3)			1	(0.4)	1	(1.6)	0	(0.0)	0	(0.0)
	non-functional	9	(2.8)	15	(8.1)	14	(16.1)	4	(18.2)	<.0001		2	(2.3)	6	(5.0)	9	(15.0)	3	(15.8)	.0011		7	(2.9)	8	(12.7)	5	(18.5)	1	(33.3)	<.0001
	wt	311	(95.1)	167	(89.8)	71	(81.6)	17	(77.3)			83	(96.5)	113	(93.4)	49	(81.7)	15	(78.9)			228	(94.6)	53	(84.1)	22	(81.5)	2	(66.7)
Molina-Vila et al.	non-disruptive	11	(3.4)	11	(5.9)	8	(9.2)	3	(13.6)			3	(3.5)	5	(4.1)	6	(10.0)	2	(10.5)			8	(3.3)	5	(7.9)	2	(7.4)	1	(33.3)
	n.a.	1	(0.3)	1	(0.5)	0	(0.0)	1	(4.5)			0	(0.0)	1	(0.8)	0	(0.0)	1	(5.3)			1	(0.4)	0	(0.0)	0	(0.0)	0	(0.0)
	disruptive	4	(1.2)	7	(3.8)	8	(9.2)	1	(4.5)	.0004		0	(0.0)	2	(1.7)	5	(8.3)	1	(5.3)	.0042		4	(1.7)	5	(7.9)	3	(11.1)	0	(0.0)	.0026
	wt	311	(95.1)	167	(89.8)	71	(81.6)	17	(77.3)			83	(96.5)	113	(93.4)	49	(81.7)	15	(78.9)			228	(94.6)	53	(84.1)	22	(81.5)	2	(66.7)
