# Supplementary material for: TP53 mutations are associated with primary endocrine resistance in luminal early breast cancer
Source: Cancer Med. 2021 Nov 14;10(23):8581–94. doi: 10.1002/cam4.4376 (PMC8633262; doi:10.1002/cam4.4376)
Supplement: Supplementary file 7 — Table S6 [file CAM4-10-8581-s003.xlsx]

## Sheet: Tabelle1
		any type of TP53 mutation						TP53 classification according to IARC
			impaired EPR						impaired EPR
			post-pET Ki67 ≥10% vs <10%						post-pET Ki67 ≥10% vs <10%
	Variable	Coding	OR	95 % CI		P-Value		Coding	OR	95 % CI		P-Value
								(partially) functional mut vs wt	0.69	0.12	4.00	.675
								non-functional mut vs wt	3.74	1.49	9.38	.005
	TP53 status	mut vs wt	2.58	1.21	5.51	.014		n.a. mut vs wt	2.33	0.17	31.13	.521
	pET	AIa vs tamoxifenb	0.11	0.07	0.17	<.001		AIa vs tamoxifenb	0.11	.007	0.17	<.001
	pT stage	pT2 vs pT1	0.81	0.53	1.23	.325		pT2 vs pT1	0.81	0.53	1.23	.313
		pT3/4 vs pT1	0.52	0.17	1.64	.266		pT3/4 vs pT1	0.51	0.16	1.63	.258
	pN stage	pN1+ vs pN0	1.36	0.71	2.60	.355		pN1+ vs pN0	1.33	0.69	2.54	.394
	Histological grade, baseline	G3 vs G1/2	1.42	0.80	2.52	.226		G3 vs G1/2	1.39	0.78	2.47	.262
	Oncotype DX RS, baseline	RS 26-100 vs RS 0-25	3.53	1.78	7.01	<.001		RS 26-100 vs RS 0-25	3.72	1.87	7.42	<.001
	Ki67, baseline	10-19% vs <10%	3.96	1.87	8.37	<.001		10-19% vs <10%	3.91	1.85	8.28	<.001
		20-34% vs <10%	5.53	2.50	12.24	<.001		20-34% vs <10%	5.58	2.52	12.37	<.001
		≥35% vs <10%	7.44	2.51	22.02	<.001		≥35% vs <10%	6.95	2.33	20.68	<.001
	ER status, baseline	in %	0.98	0.96	0.99	.008		in %	0.98	0.96	0.99	.010
	PR status, baseline	in %	0.99	0.99	1.00	.042		in %	0.99	0.99	1.00	.048
